# Supplementary material for: Aqua­[2-(2-pyrid­yl)-1,8-naphthyridine-κ2 N 1,N 2](2,2′:6′,2′′-terpyridine-κ3 N,N′,N′′)ruthenium(II) bis­(hexa­fluorido­phosphate) acetone sesquisolvate
Source: Acta Crystallogr Sect E Struct Rep Online. 2011 May 11;67(Pt 6):m737–8. doi: 10.1107/S1600536811016485 (PMC3120306; doi:10.1107/S1600536811016485)
Supplement: Supplementary file 2 [file e-67-0m737-Isup2.hkl]

# 
# h,k,l, Fc-squared, Fo-squared, sigma(Fo-squared) and status flag 
# 

data_I
_shelx_title '[Ru(tpy)(pynp)(H2O]2+' 
_shelx_refln_list_code          4 
_shelx_F_calc_maximum      379.16 
_exptl_crystal_F_000      1880.00 
_reflns_d_resolution_high  0.8399 
 
loop_ 
 _symmetry_equiv_pos_as_xyz 
 'x, y, z' 
 '-x, -y, -z' 
 
_cell_length_a     8.5768 
_cell_length_b    19.3495 
_cell_length_c    23.5370 
_cell_angle_alpha  69.814 
_cell_angle_beta   89.511 
_cell_angle_gamma  78.550 
 
_shelx_F_squared_multiplier     1.000 
 
loop_ 
 _refln_index_h 
 _refln_index_k 
 _refln_index_l 
 _refln_F_squared_calc 
 _refln_F_squared_meas 
 _refln_F_squared_sigma 
 _refln_observed_status 
   2   0   0    44070.24    45659.32    286.60 o 
   3   0   0     8128.54     9157.57     79.22 o 
   4   0   0    14667.67    15222.58    120.26 o 
   5   0   0     1790.02     1581.22     38.51 o 
   6   0   0     1136.11     1315.69     48.02 o 
   7   0   0     1512.78     1542.54     51.19 o 
   8   0   0       13.28       12.14     27.83 o 
   9   0   0      253.86      104.81     50.01 o 
  -9   1   0        5.40       19.87     30.88 o 
  -8   1   0     3805.68     4066.40    105.06 o 
  -7   1   0      428.47      522.75     40.45 o 
  -6   1   0        2.38       12.19     10.03 o 
  -5   1   0     4814.73     5276.48     95.87 o 
  -4   1   0     7780.42     8996.71    161.57 o 
  -3   1   0    19948.07    23465.76    150.34 o 
  -2   1   0     6381.80     8764.85     74.61 o 
   2   1   0     1375.68     1431.19     31.34 o 
   3   1   0     3646.08     3409.79     61.74 o 
   4   1   0    14772.28    15175.82    207.89 o 
   5   1   0       29.39       12.50     12.68 o 
   6   1   0     5392.24     5011.33     99.89 o 
   7   1   0     2973.51     2935.30     77.76 o 
   8   1   0     4582.85     4691.84    124.86 o 
   9   1   0        1.22       -9.97     18.78 o 
  -9   2   0      102.34       78.08     62.61 o 
  -8   2   0      450.69      391.59     68.54 o 
  -7   2   0      522.07      735.22     89.90 o 
  -6   2   0     3161.92     2868.55    113.16 o 
  -5   2   0     2920.49     2606.14     89.13 o 
  -4   2   0    24636.84    26627.32    212.37 o 
  -3   2   0      643.30      747.11     42.85 o 
  -2   2   0      755.14      640.04     38.36 o 
  -1   2   0     2473.64     2740.31     70.80 o 
   2   2   0      566.86      607.26     24.36 o 
   3   2   0     2051.40     1895.11     37.59 o 
   4   2   0    13287.07    14185.55    129.37 o 
   5   2   0      363.11      577.56     27.00 o 
   6   2   0      180.82      161.44     27.70 o 
   7   2   0     2377.97     2161.29     52.28 o 
   8   2   0      630.40      803.59     66.76 o 
   9   2   0      187.00      114.92     73.19 o 
  10   2   0     1124.69      918.68    222.70 o 
  -9   3   0      188.65      235.39     56.77 o 
  -8   3   0      869.15      876.95    100.49 o 
  -7   3   0      325.83      303.92     59.31 o 
  -6   3   0     1114.88      995.31    107.57 o 
  -5   3   0     2616.18     2570.28     88.45 o 
  -4   3   0    12094.41    13288.11    205.62 o 
  -3   3   0     1719.34     1795.95     46.41 o 
  -2   3   0     4343.49     4231.78     73.99 o 
  -1   3   0       12.76      175.71     25.09 o 
   0   3   0     3942.67     4199.44     59.69 o 
   1   3   0    20663.56    24172.61     74.31 o 
   2   3   0     1003.87     1200.43     40.95 o 
   3   3   0     4795.29     4379.76     61.31 o 
   4   3   0     2857.98     3664.38     61.18 o 
   5   3   0     5168.33     5088.72    145.48 o 
   6   3   0      869.50      800.61     81.50 o 
   7   3   0        0.34       30.43     18.67 o 
   8   3   0     5420.27     5871.93    148.35 o 
  10   3   0      143.29      110.35     61.18 o 
  -9   4   0       33.35       18.46     27.89 o 
  -8   4   0      940.46     1037.71     76.89 o 
  -7   4   0     2582.75     2595.39    128.93 o 
  -6   4   0      120.78      177.30     63.43 o 
  -5   4   0      460.22      343.20     44.16 o 
  -4   4   0    14676.16    13982.98    251.93 o 
  -3   4   0    12027.36    12167.54    179.19 o 
  -2   4   0      877.63     1155.72     51.86 o 
  -1   4   0     9346.39     9329.29     72.19 o 
   0   4   0       71.29       35.36     13.82 o 
   1   4   0      247.54      204.48     21.44 o 
   2   4   0     6217.99     8373.95     67.92 o 
   3   4   0    17035.81    16734.07    180.90 o 
   4   4   0     1280.58     1448.77     34.88 o 
   5   4   0      118.54      117.73     21.95 o 
   6   4   0     1782.62     1849.45     52.08 o 
   7   4   0     5551.74     5692.04    165.38 o 
   8   4   0     3250.46     3467.66    107.52 o 
   9   4   0      181.23      128.91     38.70 o 
  10   4   0     2919.84     2776.06    238.85 o 
  -9   5   0      109.87      117.98     51.56 o 
  -8   5   0     7111.24     7233.81    359.14 o 
  -7   5   0       45.35      108.73     60.17 o 
  -6   5   0      418.21      437.38     71.50 o 
  -5   5   0     7503.13     8354.06    347.92 o 
  -4   5   0      445.90      507.52    127.58 o 
  -3   5   0     3372.49     2664.13    155.81 o 
  -2   5   0        2.28       15.26     16.86 o 
  -1   5   0     7915.63     7783.25     66.05 o 
   0   5   0     8008.78     8752.58     69.65 o 
   1   5   0      149.69       93.94     17.67 o 
   2   5   0     2655.03     2315.61     37.57 o 
   3   5   0        4.43        2.76      8.76 o 
   4   5   0     1023.65     1282.08     30.45 o 
   5   5   0       72.15       62.66     17.46 o 
   6   5   0       58.68      145.75     20.98 o 
   7   5   0        9.26       21.65     17.92 o 
   8   5   0       79.97       94.42     31.23 o 
   9   5   0      370.99      347.05     57.69 o 
  10   5   0       24.68       41.02     38.59 o 
  -8   6   0     1069.93     1171.39    109.66 o 
  -7   6   0     4686.39     4445.71    170.47 o 
  -6   6   0     1068.76     1041.23     95.50 o 
  -5   6   0     3446.75     3862.70    229.28 o 
  -4   6   0     5495.58     5179.39    153.09 o 
  -3   6   0     3554.42     4122.03     80.81 o 
  -2   6   0     6939.58     5423.85     70.84 o 
  -1   6   0     4507.49     4951.55     59.42 o 
   0   6   0    14529.68    13718.11    101.53 o 
   1   6   0       82.83       65.15     17.69 o 
   2   6   0      604.08      488.88     27.73 o 
   3   6   0     4363.42     4448.21     45.46 o 
   4   6   0     6302.93     6312.85    101.95 o 
   5   6   0      288.46      324.60     20.77 o 
   6   6   0     3484.37     3383.52    100.62 o 
   7   6   0     2713.68     2921.42     91.71 o 
   8   6   0      741.48      924.63     81.10 o 
   9   6   0      770.24      595.39     87.84 o 
  10   6   0     3099.71     2669.86    231.42 o 
  -8   7   0     1518.41     1380.63     93.98 o 
  -7   7   0      435.93      408.93     94.45 o 
  -6   7   0     1317.22     1420.14    132.19 o 
  -5   7   0     4165.59     4041.24    239.28 o 
  -4   7   0    17455.58    17738.35    322.72 o 
  -3   7   0       32.24       52.05     15.04 o 
  -2   7   0     1877.81     2054.72     53.17 o 
  -1   7   0      640.01      880.67     39.43 o 
   0   7   0      943.84      981.37     35.33 o 
   1   7   0     2949.17     3337.36     45.93 o 
   2   7   0     9477.83     8546.81     86.44 o 
   3   7   0     7957.13     8348.54    100.33 o 
   4   7   0     3883.35     3799.03     53.38 o 
   5   7   0    15954.12    17309.15    217.75 o 
   6   7   0     5906.22     5874.60    127.02 o 
   7   7   0     6060.50     6524.07    170.96 o 
   8   7   0      109.79      181.42     51.07 o 
   9   7   0      123.12       73.48     99.84 o 
  10   7   0       22.81       20.58     30.02 o 
  -8   8   0      979.11     1079.28     94.87 o 
  -7   8   0      272.86      297.02     77.37 o 
  -6   8   0      272.71      247.04     78.43 o 
  -5   8   0     1404.60     1504.90     95.64 o 
  -4   8   0     9015.13    10049.03    260.01 o 
  -3   8   0      562.78      626.03     60.32 o 
  -2   8   0     7256.70     7668.77    126.14 o 
  -1   8   0     1504.27     1253.34     40.23 o 
   0   8   0     5670.50     5323.22     70.64 o 
   1   8   0      260.44      157.96     24.19 o 
   2   8   0     2490.13     2817.32     52.58 o 
   3   8   0    12213.02    11595.21    148.23 o 
   4   8   0     1407.44     1034.71     28.29 o 
   5   8   0      132.65      290.53     32.54 o 
   6   8   0     3419.56     3593.26     81.50 o 
   7   8   0     2062.09     2215.66    127.61 o 
   8   8   0      110.61      155.35     54.32 o 
   9   8   0      607.08      591.37    114.64 o 
  10   8   0     2516.71     2358.02    170.39 o 
  -8   9   0      861.23      846.30     85.02 o 
  -7   9   0       57.83      137.84     85.85 o 
  -6   9   0      929.85      755.92    100.34 o 
  -5   9   0     3248.97     3188.96    158.39 o 
  -4   9   0       62.92        8.66     27.97 o 
  -3   9   0     3001.80     2995.68     99.01 o 
  -2   9   0     2096.97     1488.84     57.27 o 
  -1   9   0       21.11       47.84     17.92 o 
   0   9   0     7388.73     7397.51     93.88 o 
   1   9   0     1287.48     1469.13     39.45 o 
   2   9   0       99.70       55.26     15.47 o 
   3   9   0       30.69       36.82     12.89 o 
   4   9   0      591.00      386.06     43.94 o 
   5   9   0      266.65      271.58     24.33 o 
   6   9   0      957.11      858.16     35.07 o 
   7   9   0      136.92      106.23     21.64 o 
   8   9   0      702.14      644.58     64.81 o 
   9   9   0      315.86      270.98     66.78 o 
  -7  10   0     1254.60     1278.89    112.36 o 
  -6  10   0     1957.54     1914.04    105.24 o 
  -5  10   0     1936.79     1916.74    135.20 o 
  -4  10   0      840.43      828.52     95.99 o 
  -3  10   0     4590.36     4577.38    133.66 o 
  -2  10   0     4947.60     5210.54    117.01 o 
  -1  10   0       51.69       17.33     19.26 o 
   0  10   0      167.00      144.48     27.10 o 
   1  10   0     7387.90     8361.62    121.64 o 
   2  10   0     4433.33     4245.29     54.51 o 
   3  10   0     7885.93     7961.00     89.53 o 
   4  10   0      618.16      531.10     26.69 o 
   5  10   0      379.15      357.70     32.31 o 
   6  10   0     3690.46     3519.73    129.38 o 
   7  10   0     3288.89     3365.32    171.11 o 
   8  10   0      620.08      651.57     65.75 o 
   9  10   0      495.08      322.70     53.52 o 
  -7  11   0       13.37       11.59     40.17 o 
  -6  11   0      466.68      701.94     94.38 o 
  -5  11   0     3304.93     3459.10    197.76 o 
  -4  11   0      568.45      523.65     87.46 o 
  -3  11   0      209.05      121.09     67.02 o 
  -2  11   0     1520.65     1591.17     77.18 o 
  -1  11   0     2150.77     2317.41    113.26 o 
   0  11   0      218.94      132.16     27.13 o 
   1  11   0     3147.60     3331.74     67.10 o 
   2  11   0    11493.84    12367.82    105.16 o 
   3  11   0     1196.48     1110.72     38.63 o 
   4  11   0      515.46      537.89     28.99 o 
   5  11   0        5.34       10.29     10.61 o 
   6  11   0     1855.19     1921.52     49.53 o 
   7  11   0      381.93      353.12     92.84 o 
   8  11   0      235.50      157.21     47.29 o 
   9  11   0      389.95      433.31     51.71 o 
  -7  12   0       15.86       58.73     53.59 o 
  -6  12   0      502.53      531.80     74.93 o 
  -5  12   0      474.60      584.45     88.93 o 
  -4  12   0      255.63      369.34     92.55 o 
  -3  12   0       21.79       29.14     20.15 o 
  -2  12   0     5656.46     6066.77    246.22 o 
  -1  12   0    16997.96    19048.34    291.60 o 
   0  12   0     1896.95     1869.74     90.10 o 
   1  12   0     2668.25     3064.23     91.35 o 
   2  12   0     3764.24     3694.96     89.56 o 
   3  12   0     5715.72     6672.47    119.05 o 
   4  12   0        0.18        9.93     13.09 o 
   5  12   0     2603.32     2710.70     44.33 o 
   6  12   0     7396.11     7978.35    192.08 o 
   7  12   0      513.77      542.94     70.40 o 
   8  12   0       47.54       34.22     31.11 o 
   9  12   0      419.61      281.88     94.06 o 
  -6  13   0      149.93      219.27     95.06 o 
  -5  13   0     3170.03     3323.60    170.31 o 
  -4  13   0      111.60       91.52     51.21 o 
  -3  13   0       92.43       56.90     27.49 o 
  -2  13   0     5876.45     6280.68    154.99 o 
  -1  13   0      742.46      636.88     67.28 o 
   0  13   0      966.78      975.50     70.01 o 
   1  13   0     2004.37     1888.91     71.03 o 
   2  13   0    10800.96    11052.95    192.18 o 
   3  13   0     2944.93     2859.19     73.01 o 
   4  13   0       58.11      124.50     34.41 o 
   5  13   0    12617.06    13812.86    255.46 o 
   6  13   0      962.93      981.32     47.70 o 
   7  13   0      155.24       62.40     28.53 o 
   8  13   0      170.54      187.78     46.34 o 
   9  13   0      109.97      -15.15     40.31 o 
  -6  14   0      171.50        9.01     53.46 o 
  -5  14   0      343.47      326.55     70.51 o 
  -4  14   0      996.68      878.66    143.94 o 
  -3  14   0      653.37      637.22     52.81 o 
  -2  14   0      108.67       63.48     35.04 o 
  -1  14   0     4685.66     5540.98    155.44 o 
   0  14   0     1899.71     2216.08    128.59 o 
   1  14   0      797.22      781.05     46.86 o 
   2  14   0        1.52       36.54     27.58 o 
   3  14   0     6641.57     6978.41    126.78 o 
   4  14   0      560.60      564.61     29.20 o 
   5  14   0     1510.87     1446.38     90.57 o 
   6  14   0     7619.90     8276.38    242.36 o 
   7  14   0     1744.53     1688.71     70.66 o 
   8  14   0      280.29      251.15    116.50 o 
  -5  15   0     2348.62     2330.94    181.54 o 
  -4  15   0       14.48       89.45     54.05 o 
  -3  15   0      127.82      117.82     36.94 o 
  -2  15   0     5141.47     5763.22    118.11 o 
  -1  15   0      726.38      856.87     83.90 o 
   0  15   0       97.67       86.92     45.51 o 
   1  15   0      496.73      390.44     37.92 o 
   2  15   0     8756.78     9979.74    218.16 o 
   3  15   0      120.14      130.41     52.78 o 
   4  15   0     1360.98     1384.47     74.79 o 
   5  15   0     1548.67     1620.71     55.38 o 
   6  15   0     1226.13     1394.30     70.13 o 
   7  15   0     3088.60     3041.08    167.81 o 
   8  15   0        0.63       12.58     54.17 o 
  -5  16   0      508.10      647.07     85.45 o 
  -4  16   0      114.83       42.83     55.21 o 
  -3  16   0       56.91       63.14     25.76 o 
  -2  16   0       79.95       56.81     37.97 o 
  -1  16   0     5613.15     6034.39    120.87 o 
   0  16   0      254.43      250.91     41.25 o 
   1  16   0       36.71       32.70     37.88 o 
   2  16   0     3815.02     3615.23    108.56 o 
   3  16   0      499.57      407.87     50.00 o 
   4  16   0      647.84      649.99     46.73 o 
   5  16   0      206.94      130.03     45.64 o 
   6  16   0      626.17      459.99    128.22 o 
   7  16   0      772.02     1209.86    161.52 o 
   8  16   0      155.32      298.60    112.21 o 
  -4  17   0      447.28      522.36    164.95 o 
  -3  17   0      868.90      898.01    101.61 o 
  -2  17   0     3155.35     3203.66     84.81 o 
  -1  17   0      490.13      382.71     61.21 o 
   0  17   0       16.52       18.62     22.57 o 
   1  17   0     1422.81     1486.21     70.84 o 
   2  17   0     2753.78     3092.54     78.64 o 
   3  17   0     2573.84     3104.06     92.52 o 
   4  17   0      125.42       72.33     33.25 o 
   5  17   0      366.67      318.33    112.33 o 
   6  17   0        1.25       34.73     85.19 o 
   7  17   0      138.65       28.59     69.76 o 
  -3  18   0      364.07      275.29     67.18 o 
  -2  18   0       62.60       27.01     27.09 o 
  -1  18   0     1671.11     1432.76     69.49 o 
   0  18   0      136.32      117.88     44.56 o 
   1  18   0       65.32       19.33     26.21 o 
   2  18   0        2.50        7.88     26.20 o 
   3  18   0      745.22      412.73    128.96 o 
   4  18   0        2.93      -10.92     16.33 o 
   5  18   0      273.54      247.10     64.05 o 
   6  18   0      300.35      307.61    123.50 o 
   7  18   0        8.83       99.34    104.20 o 
  -2  19   0     1023.36     1213.82    103.12 o 
  -1  19   0     1280.65     1257.60     77.22 o 
   0  19   0      115.53       44.50     60.22 o 
   1  19   0     1676.97     1976.03    185.98 o 
   2  19   0     1289.19     1562.75     84.06 o 
   3  19   0      157.22       37.92     42.58 o 
   4  19   0      100.53      131.84     46.74 o 
   5  19   0     2519.68     2962.87    162.81 o 
   6  19   0       66.90        9.72     60.89 o 
  -1  20   0      424.42      283.60     48.19 o 
   0  20   0       82.51       41.85     36.26 o 
   1  20   0       42.04       -0.20     23.00 o 
   2  20   0      663.10      657.46    134.99 o 
   3  20   0      228.33      336.07     76.95 o 
   4  20   0       16.43      105.68     50.23 o 
   5  20   0      618.31      645.52    124.50 o 
   0  21   0      246.56      174.36     44.14 o 
   1  21   0     1386.45     1368.09     93.13 o 
   2  21   0     1145.63     1163.25    134.41 o 
   3  21   0        0.16       85.23    104.99 o 
   4  21   0      341.80      441.12     94.77 o 
  -3 -21   1        0.11       16.32     28.90 o 
  -2 -21   1      175.70      215.62     62.46 o 
  -1 -21   1       29.95       63.70     58.26 o 
  -5 -20   1       62.91       -3.14     53.17 o 
  -4 -20   1     2254.66     2259.69    141.37 o 
  -3 -20   1     1400.77     1392.07    373.36 o 
  -2 -20   1        0.26       49.45     30.62 o 
  -1 -20   1      302.89      345.49     50.19 o 
   0 -20   1     2366.27     2549.37    218.35 o 
   1 -20   1      258.91      314.74     84.19 o 
  -6 -19   1       87.06       61.75     80.05 o 
  -5 -19   1       96.79      128.65    118.64 o 
  -4 -19   1      179.82       23.60     68.97 o 
  -3 -19   1      163.24       62.64     32.24 o 
  -2 -19   1       49.67       25.92     31.06 o 
  -1 -19   1      301.87      305.05     65.12 o 
   0 -19   1       57.46       33.39     31.52 o 
   1 -19   1      185.67      133.54     40.91 o 
   2 -19   1       48.16       82.50     39.22 o 
  -7 -18   1     1968.18     2786.93    210.98 o 
  -6 -18   1       30.52      115.93    135.22 o 
  -5 -18   1      309.74      250.25     63.24 o 
  -4 -18   1      325.72      311.07     42.04 o 
  -3 -18   1     2628.57     2849.41     93.62 o 
  -2 -18   1      248.29      139.93     38.01 o 
  -1 -18   1       10.08       24.86     27.98 o 
   0 -18   1      533.68      526.54     65.26 o 
   1 -18   1      490.40      377.35     52.84 o 
   2 -18   1      200.91      149.17     41.04 o 
   3 -18   1     1011.39     1035.26    125.85 o 
  -7 -17   1        9.11        3.72     48.17 o 
  -6 -17   1      671.82      871.23    182.11 o 
  -5 -17   1       88.63      127.36     76.69 o 
  -4 -17   1      648.02      646.30     49.13 o 
  -3 -17   1      113.56       75.27     88.76 o 
  -2 -17   1       84.94       56.15     56.33 o 
  -1 -17   1     1456.19     1384.85     73.01 o 
   0 -17   1       56.17       33.68     40.51 o 
   1 -17   1      666.63      804.67     73.70 o 
   2 -17   1     1300.79     1343.35     66.74 o 
   3 -17   1     1703.42     1808.23     96.93 o 
   4 -17   1      277.56      201.64     77.76 o 
  -8 -16   1       54.18       63.61     49.17 o 
  -7 -16   1      537.17      518.88    129.08 o 
  -6 -16   1      109.53      142.72     65.68 o 
  -5 -16   1        0.37       15.45     45.32 o 
  -4 -16   1     1209.55     1393.33     63.58 o 
  -3 -16   1     1404.96     1392.26     66.11 o 
  -2 -16   1       40.29       15.98     47.89 o 
  -1 -16   1      733.09      791.50     78.74 o 
   0 -16   1     5277.85     6073.75    121.69 o 
   1 -16   1      461.04      394.08     57.47 o 
   2 -16   1       29.72       64.29     37.67 o 
   3 -16   1     2796.89     2856.26    141.72 o 
   4 -16   1     2019.51     1889.10    223.75 o 
  -8 -15   1     1197.96     1491.88    203.12 o 
  -7 -15   1      447.88      334.34    117.21 o 
  -6 -15   1     2469.18     2772.98     78.74 o 
  -5 -15   1      748.57      670.34     51.07 o 
  -4 -15   1     1919.10     1821.64     74.89 o 
  -3 -15   1      198.37       93.10     23.53 o 
  -2 -15   1      144.82      122.64     27.37 o 
  -1 -15   1      238.20      124.14     43.40 o 
   0 -15   1       79.02       10.89     21.32 o 
   1 -15   1       30.76       60.97     51.09 o 
   2 -15   1     2068.14     2059.46     80.39 o 
   3 -15   1     1066.51      909.19     63.36 o 
   4 -15   1      392.22      321.71    125.57 o 
   5 -15   1       23.08      127.93    105.35 o 
  -8 -14   1       28.93      -38.88     53.89 o 
  -7 -14   1      581.66     1016.54    301.03 o 
  -6 -14   1      825.96      838.12     68.35 o 
  -5 -14   1      178.96      119.61     35.23 o 
  -4 -14   1     3591.48     3975.59     96.87 o 
  -3 -14   1      129.64      124.39     24.45 o 
  -2 -14   1      552.48      593.49     52.16 o 
  -1 -14   1     5511.10     5989.85    177.31 o 
   0 -14   1    12633.77    14178.36    263.89 o 
   1 -14   1       83.84      178.51     50.81 o 
   2 -14   1      826.44      924.69     99.00 o 
   3 -14   1     1809.57     1930.40     70.92 o 
   4 -14   1     1305.26     1519.64    103.99 o 
   5 -14   1       36.21       69.37     60.74 o 
   6 -14   1        1.04       32.21     42.23 o 
  -9 -13   1     1007.56     1042.33    176.25 o 
  -8 -13   1     2562.37     2530.01    147.16 o 
  -7 -13   1      364.14      293.17     71.61 o 
  -6 -13   1      979.04     1051.19     91.88 o 
  -5 -13   1     2256.63     2195.79     91.22 o 
  -4 -13   1     3299.88     3112.60     75.70 o 
  -3 -13   1        2.29       10.87     14.78 o 
  -2 -13   1      140.72      131.67     34.54 o 
  -1 -13   1     7970.52     8942.87    153.94 o 
   0 -13   1     2043.88     1887.34     89.01 o 
   1 -13   1       71.93       33.89     27.61 o 
   2 -13   1      715.68      791.29     67.49 o 
   3 -13   1       21.60       27.31     26.25 o 
   4 -13   1       64.03       84.24     49.46 o 
   5 -13   1      491.33      400.48     76.37 o 
   6 -13   1      884.43      797.61    117.50 o 
  -9 -12   1      428.18      462.13    111.07 o 
  -8 -12   1      710.99      812.99     71.75 o 
  -7 -12   1     2922.11     2951.23    106.43 o 
  -6 -12   1      616.60      518.49     55.92 o 
  -5 -12   1      282.46      285.71     38.68 o 
  -4 -12   1       72.30       35.07     18.01 o 
  -3 -12   1     3622.45     3593.95     83.66 o 
  -2 -12   1      146.14       96.16     20.74 o 
  -1 -12   1      424.94      467.14     42.88 o 
   0 -12   1     3660.92     3654.98    106.44 o 
   1 -12   1     1338.73     1315.10     70.59 o 
   2 -12   1      232.47      141.52     75.44 o 
   3 -12   1     4225.74     4145.39    134.68 o 
   4 -12   1      562.81      567.42     80.90 o 
   5 -12   1      145.82      296.44     68.47 o 
   6 -12   1     1139.75     1406.54    138.51 o 
   7 -12   1     3654.47     4295.39    254.01 o 
  -9 -11   1     1215.60     1213.90     93.27 o 
  -8 -11   1     2432.99     2496.79     90.22 o 
  -7 -11   1       93.13      115.78     43.23 o 
  -6 -11   1      844.41      837.74     40.06 o 
  -5 -11   1     2637.67     2478.66     74.57 o 
  -4 -11   1      685.36      813.41     36.97 o 
  -3 -11   1       77.00       22.95     16.07 o 
  -2 -11   1      555.46      409.23     33.89 o 
  -1 -11   1     6577.62     7374.46    120.15 o 
   0 -11   1      604.57      380.31     33.98 o 
   1 -11   1      265.67      152.41     37.63 o 
   2 -11   1      119.32      140.67     40.13 o 
   3 -11   1     2801.97     2717.53    109.08 o 
   4 -11   1     2329.24     2474.43    127.38 o 
   5 -11   1      775.41      720.36     86.77 o 
   6 -11   1     2346.74     2356.53    159.09 o 
   7 -11   1       44.05       25.66     40.01 o 
  -9 -10   1        5.59       22.74     22.99 o 
  -8 -10   1      107.74      222.06     65.18 o 
  -7 -10   1      900.87      926.47     83.08 o 
  -6 -10   1       57.15      106.19     25.43 o 
  -5 -10   1      410.24      397.13     23.91 o 
  -4 -10   1     9582.83     9208.22    118.24 o 
  -3 -10   1       28.39       49.89     19.82 o 
  -2 -10   1      775.75      595.64     29.26 o 
  -1 -10   1     8310.65     8543.50    129.77 o 
   0 -10   1        9.24        9.81     15.30 o 
   1 -10   1      403.15      202.69     33.57 o 
   2 -10   1      782.88      680.79     66.58 o 
   3 -10   1    12109.50    12705.60    229.48 o 
   4 -10   1      224.39      304.73     81.67 o 
   5 -10   1       12.94      106.80     61.12 o 
   6 -10   1     1301.27     1055.00    174.34 o 
   7 -10   1     2986.70     3020.81    121.82 o 
  -9  -9   1     1666.11     1693.48     88.70 o 
  -8  -9   1      600.57      586.98     72.85 o 
  -7  -9   1      680.92      601.14     70.53 o 
  -6  -9   1      841.65      816.95     24.32 o 
  -5  -9   1    13042.67    13877.62    156.11 o 
  -4  -9   1    11234.21    12226.70    112.42 o 
  -3  -9   1     1903.07     1941.63     37.67 o 
  -2  -9   1      382.12      254.47     25.58 o 
  -1  -9   1     7165.11     6811.94     96.26 o 
   0  -9   1       38.99       32.67     16.10 o 
   1  -9   1     2017.96     1595.42     45.77 o 
   2  -9   1     9165.19     9523.87    188.16 o 
   3  -9   1       56.61       46.02     29.07 o 
   4  -9   1      502.57      431.34     82.61 o 
   5  -9   1     1343.29     1224.79    108.21 o 
   6  -9   1      781.20      877.24    107.33 o 
   7  -9   1        2.28       -6.47     41.73 o 
   8  -9   1       44.43      106.97     54.82 o 
 -10  -8   1       81.24       23.16     43.45 o 
  -9  -8   1      482.20      493.50     58.42 o 
  -8  -8   1      464.60      548.29     64.21 o 
  -7  -8   1     1777.89     1970.74     91.17 o 
  -6  -8   1      159.01      115.07     14.62 o 
  -5  -8   1     2271.45     2357.81     72.56 o 
  -4  -8   1     2212.17     1785.60     38.15 o 
  -3  -8   1      638.31      647.23     27.04 o 
  -2  -8   1       37.42       12.92     11.56 o 
  -1  -8   1     2948.37     1935.53     42.86 o 
   0  -8   1      794.55      679.50     34.48 o 
   1  -8   1     6577.05     5882.69    105.34 o 
   2  -8   1        0.51       -3.66     10.27 o 
   3  -8   1     6938.13     6568.60    155.18 o 
   4  -8   1     5236.88     5027.61    190.54 o 
   5  -8   1       99.80       69.05     49.10 o 
   6  -8   1     2217.75     2287.13    117.89 o 
   7  -8   1     1942.32     2125.68    111.96 o 
   8  -8   1        5.04       19.21     32.76 o 
 -10  -7   1      174.05       63.61     43.74 o 
  -9  -7   1     1909.76     2063.53     96.92 o 
  -8  -7   1      626.82      692.36     58.32 o 
  -7  -7   1       14.61       50.45     21.96 o 
  -6  -7   1     1821.16     1752.47     63.62 o 
  -5  -7   1     3594.98     3559.46     76.82 o 
  -4  -7   1     3434.51     3049.22     47.33 o 
  -3  -7   1      315.27      352.04     23.45 o 
  -2  -7   1      897.33      974.90     34.68 o 
  -1  -7   1     2103.18     2392.85     41.12 o 
   0  -7   1      228.47      232.39     36.17 o 
   1  -7   1      826.15      964.31     33.66 o 
   2  -7   1     4426.33     5343.75     89.73 o 
   3  -7   1       43.96       31.49     14.19 o 
   4  -7   1     2937.08     3038.76    137.99 o 
   5  -7   1     4023.25     3904.59    158.88 o 
   6  -7   1     2900.37     3167.56    131.57 o 
   7  -7   1     2354.66     2256.51    111.05 o 
   8  -7   1      340.18      338.02     62.13 o 
 -10  -6   1      379.17      312.04    135.94 o 
  -9  -6   1     1409.03     1137.77    116.12 o 
  -8  -6   1     1383.46     1437.29     75.26 o 
  -7  -6   1      738.87      729.01     42.03 o 
  -6  -6   1      426.35      528.78     22.92 o 
  -5  -6   1       73.94       59.14     21.86 o 
  -4  -6   1      788.22     1022.99     34.80 o 
  -3  -6   1      776.90      866.99     27.84 o 
  -2  -6   1       35.64        7.05     11.99 o 
  -1  -6   1     2285.95     2094.39     38.49 o 
   0  -6   1     6850.13     6882.69     62.20 o 
   1  -6   1     3321.01     3055.16     49.35 o 
   2  -6   1     2242.88     1986.40     42.88 o 
   3  -6   1     9605.61     8701.09    154.50 o 
   4  -6   1     7532.25     8642.07    221.46 o 
   5  -6   1     1550.01     1569.58    108.91 o 
   6  -6   1     3695.42     3953.06    178.22 o 
   7  -6   1      916.38      919.05     95.21 o 
   8  -6   1        0.07       24.85    104.70 o 
 -10  -5   1      289.71      103.92     97.49 o 
  -9  -5   1     5078.06     5900.89    162.60 o 
  -8  -5   1      477.81      459.95     56.86 o 
  -7  -5   1       66.59      165.03     23.98 o 
  -6  -5   1     8631.51     8937.97    135.34 o 
  -5  -5   1     5481.26     6196.96     98.63 o 
  -4  -5   1     1948.63     1563.10     35.44 o 
  -3  -5   1        9.48       -2.83     10.65 o 
  -2  -5   1    16200.60    16190.77     79.89 o 
  -1  -5   1     7686.11     9050.48     71.18 o 
   0  -5   1      125.97       74.55     20.95 o 
   1  -5   1     2701.79     2101.82     38.47 o 
   2  -5   1    14031.51    14026.26     95.67 o 
   3  -5   1        6.88       -2.53     22.09 o 
   4  -5   1      212.67      259.46     45.89 o 
   5  -5   1     7120.77     7945.82    320.62 o 
   6  -5   1     1915.84     2061.74     93.57 o 
   7  -5   1      188.37      125.65     68.33 o 
   8  -5   1      435.99      258.05     62.66 o 
   9  -5   1      653.89      661.62     74.41 o 
 -10  -4   1      558.18      439.40    197.54 o 
  -9  -4   1      135.57      102.95     33.54 o 
  -8  -4   1      958.06      862.50     52.11 o 
  -7  -4   1      163.91      150.55     20.28 o 
  -6  -4   1     3607.72     3774.97     84.16 o 
  -5  -4   1     9620.31     9776.01     96.64 o 
  -4  -4   1     4797.06     4729.85     69.34 o 
  -3  -4   1      547.16      657.33     27.44 o 
  -2  -4   1        1.09        5.63      8.15 o 
  -1  -4   1      326.72      327.74     30.89 o 
   0  -4   1     1060.42      701.86     31.48 o 
   1  -4   1      162.21      124.28     20.98 o 
   2  -4   1     3292.83     2945.69    122.55 o 
   3  -4   1    10669.96    10912.50    159.38 o 
   4  -4   1     4276.55     4355.58     95.45 o 
   5  -4   1     1168.21      947.92     90.84 o 
   6  -4   1     2577.23     2437.33     99.49 o 
   7  -4   1       13.66        4.00     32.65 o 
   8  -4   1      293.51      554.94    137.94 o 
   9  -4   1      930.14      851.22    112.21 o 
 -10  -3   1       31.55       26.44     26.30 o 
  -9  -3   1     2328.55     2318.51    220.84 o 
  -8  -3   1     3937.46     3951.40     96.01 o 
  -7  -3   1       93.00       59.11     23.17 o 
  -6  -3   1      685.70      794.27     42.95 o 
  -5  -3   1    14196.52    13701.19    114.80 o 
  -4  -3   1      164.23      291.97     23.24 o 
  -3  -3   1      106.07       40.86     12.79 o 
  -2  -3   1      993.14      842.39     38.96 o 
  -1  -3   1    13152.27    11741.89     84.81 o 
   0  -3   1      920.59      999.12     25.24 o 
   1  -3   1    34455.03    33549.05    287.46 o 
   2  -3   1    47363.21    47458.75    204.78 o 
   3  -3   1     5071.81     4750.40    109.24 o 
   4  -3   1     1526.23     1392.30     49.23 o 
   5  -3   1     5173.11     4691.79     85.84 o 
   6  -3   1     4387.13     4827.27    261.44 o 
   7  -3   1       74.96       94.55     50.73 o 
   8  -3   1     1342.01     1173.33     86.29 o 
   9  -3   1      525.43      552.39     66.31 o 
 -10  -2   1      178.48      167.53     69.33 o 
  -9  -2   1      407.34      276.59    106.92 o 
  -8  -2   1        1.46       12.14     14.80 o 
  -7  -2   1     1661.86     1848.94     47.60 o 
  -6  -2   1     3811.08     4090.82    111.81 o 
  -5  -2   1        7.80        9.79     11.61 o 
  -4  -2   1    16700.22    16624.75     97.90 o 
  -3  -2   1     8709.74     9701.26     75.56 o 
  -2  -2   1    24377.78    25476.81    105.24 o 
  -1  -2   1    60691.96    66687.48    255.95 o 
   1  -2   1    58435.96    65015.43    438.83 o 
   2  -2   1     4299.65     4471.50     91.26 o 
   3  -2   1     6335.50     7303.58     82.34 o 
   4  -2   1     3852.74     4348.36     92.03 o 
   5  -2   1      125.72      300.19     44.41 o 
   6  -2   1     1479.08     1378.91     69.21 o 
   7  -2   1       63.85       80.33     43.45 o 
   8  -2   1      269.25      341.11     67.14 o 
   9  -2   1     1231.16     1025.17     84.17 o 
 -10  -1   1      285.12      191.68    105.78 o 
  -9  -1   1     3610.59     3353.90    116.45 o 
  -8  -1   1      337.97      311.47     44.64 o 
  -7  -1   1      598.21      592.38     42.59 o 
  -6  -1   1      604.18      639.51     29.28 o 
  -5  -1   1     5126.41     5675.84     98.93 o 
  -4  -1   1     3287.78     3278.92     50.56 o 
  -3  -1   1     1817.12     1715.15     33.41 o 
  -2  -1   1    53449.11    60401.55    253.64 o 
   1  -1   1    28843.95    34579.88    189.81 o 
   2  -1   1     7412.84     8515.80     84.88 o 
   3  -1   1     2799.12     2774.51     43.34 o 
   4  -1   1       29.02       62.68     24.12 o 
   5  -1   1     4356.21     4104.14    102.28 o 
   6  -1   1     2579.67     2830.28     89.76 o 
   7  -1   1      309.24      347.11     58.30 o 
   8  -1   1      879.63      724.86     98.63 o 
   9  -1   1     1851.58     1838.53     98.20 o 
  -9   0   1      694.58      567.44    117.26 o 
  -8   0   1     2042.01     1846.94     74.56 o 
  -7   0   1        6.79       15.43     12.92 o 
  -6   0   1      210.24      293.79     25.07 o 
  -5   0   1     1345.51     1317.47     34.32 o 
  -4   0   1      186.93      151.11     22.97 o 
  -3   0   1     3893.78     4283.24     57.21 o 
  -2   0   1     4547.24     6163.62     66.65 o 
   2   0   1     1288.60     1516.77     44.61 o 
   3   0   1     9460.34    10059.77     88.95 o 
   4   0   1      684.29      836.66     31.03 o 
   5   0   1      377.69      414.10     25.96 o 
   6   0   1     1729.55     1928.19     86.74 o 
   7   0   1     1400.24     1108.01     58.86 o 
   8   0   1     1318.87     1268.10     86.83 o 
   9   0   1      999.43      820.79     78.41 o 
  -9   1   1     1792.97     1916.91     89.05 o 
  -8   1   1      130.63      139.37     54.60 o 
  -7   1   1      562.99      520.52     36.10 o 
  -6   1   1     8385.25     8892.60    130.59 o 
  -5   1   1      118.30      229.36     36.06 o 
  -4   1   1       83.48      195.72     23.32 o 
  -3   1   1    24133.84    25456.53    152.58 o 
   2   1   1    48366.95    51569.96    209.60 o 
   3   1   1     1217.68     1055.91     33.53 o 
   4   1   1     1154.49     1342.30     39.31 o 
   5   1   1     8749.73     8739.73    115.20 o 
   6   1   1      527.86      557.55     33.42 o 
   7   1   1      161.32      174.44     40.38 o 
   8   1   1      643.94      672.81    105.86 o 
   9   1   1     3274.50     2823.38    182.25 o 
  10   1   1        4.92       33.73     44.74 o 
  -9   2   1       94.89       86.49     27.14 o 
  -8   2   1      449.84      458.73     59.17 o 
  -7   2   1       31.16       31.14     32.30 o 
  -6   2   1      994.71     1090.35     40.83 o 
  -5   2   1     3875.85     4100.21     99.26 o 
  -4   2   1      675.30      746.75     34.50 o 
  -3   2   1    19451.63    20484.82    263.47 o 
  -2   2   1    35290.19    37551.05    264.89 o 
  -1   2   1     1893.94     1869.21     43.30 o 
   2   2   1     7691.43     8108.83     80.98 o 
   3   2   1     2419.85     2065.11     43.27 o 
   4   2   1     1220.55      862.22     67.75 o 
   5   2   1      188.11      276.09     25.37 o 
   6   2   1     6379.81     6261.88    197.19 o 
   7   2   1     1349.09     1246.24     48.91 o 
   8   2   1      328.60      380.81     48.79 o 
   9   2   1     1174.28     1066.63    240.00 o 
  10   2   1      780.89     1066.77    180.11 o 
  -9   3   1     1683.08     1562.92     95.63 o 
  -8   3   1     1222.49     1402.87    120.07 o 
  -7   3   1      907.39      775.59     96.28 o 
  -6   3   1     3947.90     4177.70    132.21 o 
  -5   3   1     1062.14     1033.39     49.41 o 
  -4   3   1      512.15      536.80     40.05 o 
  -3   3   1    23647.88    23942.46    182.65 o 
  -2   3   1     2042.09     1893.63     48.88 o 
  -1   3   1     1667.46     1773.79     33.50 o 
   0   3   1     3972.95     3724.15     71.96 o 
   1   3   1    24401.86    25956.48     96.67 o 
   2   3   1     1226.17     1375.20     51.83 o 
   3   3   1        8.59        3.76     17.74 o 
   4   3   1     2232.32     2470.43     35.90 o 
   5   3   1     1513.84     1541.33     41.76 o 
   6   3   1     4413.32     5004.74    139.09 o 
   7   3   1      312.73      253.92     45.24 o 
   8   3   1     3578.72     3522.79    124.09 o 
   9   3   1     1248.27      981.01    250.43 o 
  -9   4   1       35.75      166.81    105.92 o 
  -8   4   1        2.25       13.15     44.60 o 
  -7   4   1     2093.70     2457.71    113.28 o 
  -6   4   1      345.32      239.42     65.24 o 
  -5   4   1      273.57      318.14     50.63 o 
  -4   4   1        0.10       30.77     19.28 o 
  -3   4   1    11221.17    11772.72    131.30 o 
  -2   4   1     2168.71     1856.24     48.81 o 
  -1   4   1    15105.02    16234.29    176.24 o 
   0   4   1     5435.75     6312.61     72.35 o 
   1   4   1     8463.16    10562.55     83.82 o 
   2   4   1     2530.50     2198.05     40.38 o 
   3   4   1       67.09       12.85     16.15 o 
   4   4   1      188.49      102.51     22.09 o 
   5   4   1      930.71     1095.09     31.35 o 
   6   4   1      285.70      316.59     33.02 o 
   7   4   1      498.78      443.05     32.25 o 
   8   4   1      330.72      408.73     44.26 o 
   9   4   1     2737.38     2722.03     81.72 o 
  10   4   1      451.37      375.94    185.11 o 
  -9   5   1     1660.31     1455.57    104.51 o 
  -8   5   1      717.79      669.45    129.93 o 
  -7   5   1      397.49      402.38    146.51 o 
  -6   5   1      820.77      998.21    111.42 o 
  -5   5   1     3776.67     4050.00    174.10 o 
  -4   5   1       38.69       36.94     26.75 o 
  -3   5   1        3.26       44.45     23.43 o 
  -2   5   1     1188.00     1733.35     49.53 o 
  -1   5   1     4357.78     3571.00     60.77 o 
   0   5   1    21603.23    21928.59    170.25 o 
   1   5   1    55379.41    54046.95    209.63 o 
   2   5   1     2064.33     1705.84     32.48 o 
   3   5   1     4995.51     3816.88     50.07 o 
   4   5   1    18133.53    19299.80    123.72 o 
   5   5   1    27396.55    28650.65    312.42 o 
   6   5   1      286.14      280.82     22.63 o 
   7   5   1      121.54      111.03     19.76 o 
   8   5   1     6066.44     6678.42    177.94 o 
   9   5   1     3369.88     3637.13    125.03 o 
  10   5   1      315.98      238.85     85.34 o 
  -9   6   1      152.38      101.47     51.22 o 
  -8   6   1        0.23      -17.27     36.59 o 
  -7   6   1     3702.10     3905.29    214.91 o 
  -6   6   1     2174.65     2258.33    133.79 o 
  -5   6   1       45.49      105.63     56.44 o 
  -4   6   1     2773.68     2440.64     95.33 o 
  -3   6   1    16977.33    17369.22    522.19 o 
  -2   6   1    12892.54    13211.13     94.29 o 
  -1   6   1      581.71      603.47     41.16 o 
   0   6   1      510.07      634.84     33.74 o 
   1   6   1     8645.53     7933.07     65.45 o 
   2   6   1      316.55      275.48     21.38 o 
   3   6   1     3060.49     2362.52     40.41 o 
   4   6   1      512.62      615.83     30.16 o 
   5   6   1     1057.71     1420.31     43.37 o 
   6   6   1      168.53      219.92     21.67 o 
   7   6   1      809.22      697.41     31.81 o 
   8   6   1     1386.81     1507.06     52.17 o 
   9   6   1     1795.23     1282.33    255.44 o 
  10   6   1        0.44       -8.29     32.02 o 
  -8   7   1       11.34       83.63     41.09 o 
  -7   7   1     1413.03     1287.65    106.20 o 
  -6   7   1     4317.39     4317.30    138.89 o 
  -5   7   1     1496.31     1679.42    158.52 o 
  -4   7   1     2677.03     2274.96    119.31 o 
  -3   7   1     6951.58     6757.72    135.22 o 
  -2   7   1     5552.99     5212.49     83.20 o 
  -1   7   1     2538.25     2429.02     48.78 o 
   0   7   1      838.26      546.97     33.93 o 
   1   7   1     4834.01     4367.92     51.35 o 
   2   7   1        6.70        3.83      9.30 o 
   3   7   1       77.98      198.22     31.07 o 
   4   7   1    10533.93     9660.27    101.77 o 
   5   7   1    15479.07    17061.36    259.79 o 
   6   7   1      382.65      451.75     26.52 o 
   7   7   1      253.82      250.82     25.95 o 
   8   7   1     2183.83     1858.00     90.44 o 
   9   7   1     1398.07     1053.19    272.88 o 
  -8   8   1      278.97      377.45     69.05 o 
  -7   8   1     5238.15     5044.16    150.89 o 
  -6   8   1      376.94      305.08     76.88 o 
  -5   8   1      116.17      121.93     90.62 o 
  -4   8   1     9714.09    10708.29    230.10 o 
  -3   8   1     2224.66     2117.42    108.40 o 
  -2   8   1     5637.35     4933.18     99.27 o 
  -1   8   1     2554.25     1983.68     56.39 o 
   0   8   1      292.22      408.27     44.92 o 
   1   8   1     1449.44     1541.49     38.27 o 
   2   8   1      124.43      151.96     20.60 o 
   3   8   1     7839.29     7377.39     99.94 o 
   4   8   1     8371.08     7854.27     67.05 o 
   5   8   1        0.66        9.89     10.96 o 
   6   8   1     2438.18     2403.91     92.56 o 
   7   8   1     1027.39      925.93     80.61 o 
   8   8   1      112.27      107.24     41.21 o 
   9   8   1      923.04      834.61    128.58 o 
  10   8   1        4.18        9.56     16.58 o 
  -8   9   1       68.98       22.16     20.59 o 
  -7   9   1      158.78      204.37    148.94 o 
  -6   9   1     3298.18     3694.01    145.17 o 
  -5   9   1       49.11       35.42     46.86 o 
  -4   9   1     2167.11     2410.83    106.89 o 
  -3   9   1      742.79      698.60     71.84 o 
  -2   9   1     5268.32     5029.38    154.34 o 
  -1   9   1       67.40       31.58     16.38 o 
   0   9   1    12200.10    13085.90    260.11 o 
   1   9   1     6653.04     7275.72    100.84 o 
   2   9   1     4207.12     3967.30     66.26 o 
   3   9   1     2672.38     2988.52     50.67 o 
   4   9   1       96.90      207.06     24.02 o 
   5   9   1      812.40      640.13     42.25 o 
   6   9   1      487.54      345.74     31.66 o 
   7   9   1     2027.21     1923.67     78.68 o 
   8   9   1     1187.32     1411.86     90.70 o 
   9   9   1      303.29      418.44    128.58 o 
  -7  10   1     3584.34     3447.39    362.71 o 
  -6  10   1      476.42      481.69    100.41 o 
  -5  10   1     1287.25     1345.52    119.36 o 
  -4  10   1       76.44      117.42     55.52 o 
  -3  10   1    10931.63    11321.09    195.41 o 
  -2  10   1        3.27       10.07     17.33 o 
  -1  10   1       45.35       38.41     20.61 o 
   0  10   1    12753.02    13447.13    158.51 o 
   1  10   1      306.36      387.33     38.77 o 
   2  10   1        1.05       25.80     15.14 o 
   3  10   1     1291.71     1143.74     32.06 o 
   4  10   1      114.77       40.76     19.44 o 
   5  10   1       49.38       80.04     16.90 o 
   6  10   1        3.51        8.68     10.84 o 
   7  10   1     3188.46     3400.77     99.28 o 
   8  10   1        0.15       79.33     79.33 o 
   9  10   1      122.81       67.26     97.34 o 
  -7  11   1       51.02      144.83     67.26 o 
  -6  11   1     1238.23     1467.39    104.74 o 
  -5  11   1     2184.52     2074.98    105.00 o 
  -4  11   1      608.27      699.71    107.52 o 
  -3  11   1     2797.17     2988.00    116.35 o 
  -2  11   1     2295.20     2351.61     88.82 o 
  -1  11   1     5139.43     4878.91    122.11 o 
   0  11   1       63.06       40.93     33.45 o 
   1  11   1    33475.88    35725.43    364.39 o 
   2  11   1      342.74      403.63     34.36 o 
   3  11   1      787.18      773.31     28.73 o 
   4  11   1    19115.33    20231.07    221.42 o 
   5  11   1     1718.08     1668.63     64.50 o 
   6  11   1      133.47       89.91     21.59 o 
   7  11   1     2398.48     2234.40    121.24 o 
   8  11   1     2349.98     2365.41     74.70 o 
   9  11   1      518.94      423.30    126.93 o 
  -7  12   1     1297.47     1404.24    106.74 o 
  -6  12   1      344.59      395.63     83.91 o 
  -5  12   1      141.62        6.84     38.15 o 
  -4  12   1     3749.07     3784.77    127.85 o 
  -3  12   1     8137.48     8480.11    159.65 o 
  -2  12   1       13.94       15.34     17.50 o 
  -1  12   1       65.85      152.80     39.01 o 
   0  12   1     8575.87     9722.82    156.32 o 
   1  12   1     3908.72     4184.34    128.00 o 
   2  12   1        6.28       23.98     15.62 o 
   3  12   1     1787.19     1838.35     52.73 o 
   4  12   1      999.74      948.31     36.66 o 
   5  12   1      475.09      446.99     25.49 o 
   6  12   1     2382.60     2158.23    185.37 o 
   7  12   1     1180.96     1171.69     68.73 o 
   8  12   1      284.03      226.72     51.85 o 
   9  12   1      142.12       22.01     44.88 o 
  -6  13   1     1911.17     2114.81     91.95 o 
  -5  13   1       29.29       75.18     50.74 o 
  -4  13   1      371.64      287.39     69.76 o 
  -3  13   1     2484.21     2714.68    152.77 o 
  -2  13   1     1999.25     2306.08     90.06 o 
  -1  13   1      787.65      625.56     68.64 o 
   0  13   1        0.80       10.05      9.08 o 
   1  13   1     5542.00     6386.99    209.27 o 
   2  13   1       89.76       56.05     20.79 o 
   3  13   1       15.23        1.59     13.38 o 
   4  13   1     9310.22     9334.82    182.56 o 
   5  13   1     5344.85     5987.00    181.24 o 
   6  13   1       14.09       62.73     24.36 o 
   7  13   1      627.25      619.69     66.47 o 
   8  13   1     2993.01     3592.12    185.82 o 
   9  13   1      412.91      420.25    111.78 o 
  -6  14   1        7.92        7.00     49.46 o 
  -5  14   1      174.99      232.96     73.14 o 
  -4  14   1     1551.56     1598.94    154.09 o 
  -3  14   1     1161.48     1169.27     67.25 o 
  -2  14   1      501.93      515.06     60.95 o 
  -1  14   1     3623.38     3763.56    136.88 o 
   0  14   1     5491.49     5576.46    170.03 o 
   1  14   1      285.34      231.85     88.47 o 
   2  14   1      865.24      729.20     37.62 o 
   3  14   1     2620.58     2665.90     91.53 o 
   4  14   1     3320.77     3374.47     87.30 o 
   5  14   1      128.55       62.37     25.52 o 
   6  14   1      254.31      172.64     43.75 o 
   7  14   1      686.41      814.87     75.83 o 
   8  14   1        0.01       82.62    102.63 o 
  -5  15   1       44.11      113.21     77.47 o 
  -4  15   1       25.54       22.34     67.54 o 
  -3  15   1      758.74      656.39     55.13 o 
  -2  15   1      495.29      516.96     63.66 o 
  -1  15   1      158.56       70.49     36.83 o 
   0  15   1      806.99      729.20     76.83 o 
   1  15   1      339.63      367.20     65.34 o 
   2  15   1      426.00      424.38     37.23 o 
   3  15   1     1798.56     1747.84     82.62 o 
   4  15   1      463.62      468.47     41.38 o 
   5  15   1     2930.18     2770.84    123.23 o 
   6  15   1     1136.02     1012.59     44.29 o 
   7  15   1      353.47      433.83    136.37 o 
   8  15   1      536.06      520.74    141.37 o 
  -5  16   1       10.74       48.68     35.25 o 
  -4  16   1     2066.64     1929.68    100.43 o 
  -3  16   1      294.28      157.66     40.30 o 
  -2  16   1      540.76      415.20     55.00 o 
  -1  16   1     2459.01     3081.94    148.31 o 
   0  16   1     3844.36     4048.72    105.32 o 
   1  16   1      137.18       66.14     28.02 o 
   2  16   1        0.39       21.75     26.09 o 
   3  16   1     2613.94     3017.85     85.63 o 
   4  16   1      177.01      163.01     35.93 o 
   5  16   1       23.70       22.26     13.77 o 
   6  16   1      322.44      208.22     60.64 o 
   7  16   1      360.17      576.91    133.79 o 
   8  16   1       19.76        9.01     49.03 o 
  -4  17   1        3.02       14.15     54.75 o 
  -3  17   1     1761.48     1871.46    117.17 o 
  -2  17   1      468.87      478.57     69.30 o 
  -1  17   1      172.89      182.10     48.87 o 
   0  17   1     3491.22     3571.96     77.29 o 
   1  17   1     1084.21     1240.92     78.00 o 
   2  17   1     1209.18     1201.99     78.23 o 
   3  17   1      101.25       87.32     36.69 o 
   4  17   1     2527.43     2646.53     94.17 o 
   5  17   1      999.00     1080.09     83.44 o 
   6  17   1      344.37      347.35    146.09 o 
   7  17   1      794.38      716.56    129.93 o 
  -3  18   1       48.72        9.96     34.35 o 
  -2  18   1        4.76       16.56     33.99 o 
  -1  18   1     2191.70     2290.32     74.79 o 
   0  18   1     2754.75     3415.71     97.16 o 
   1  18   1      174.88      136.28     48.34 o 
   2  18   1      591.45      462.05     56.92 o 
   3  18   1     3028.72     3220.00    113.99 o 
   4  18   1      262.86       76.46     73.07 o 
   5  18   1       72.71       35.93     40.01 o 
   6  18   1     2439.16     2649.56    205.69 o 
   7  18   1      561.55      685.98    127.93 o 
  -3  19   1      227.55       59.14    109.64 o 
  -2  19   1       49.35       60.56     30.36 o 
  -1  19   1       51.76       75.58     39.32 o 
   0  19   1      264.45      216.61     49.00 o 
   1  19   1       18.02       69.59     38.25 o 
   2  19   1      367.07      375.77     69.60 o 
   3  19   1      282.62      197.38     66.25 o 
   4  19   1     1632.89     1998.85     96.21 o 
   5  19   1       14.72      -15.90     30.88 o 
   6  19   1      289.61      450.41    132.36 o 
  -2  20   1      463.18      434.30     65.91 o 
  -1  20   1      971.03     1170.98     85.04 o 
   0  20   1     2045.48     2293.53     72.38 o 
   1  20   1       71.07       11.74     26.25 o 
   2  20   1      357.11      415.84     60.74 o 
   3  20   1     1591.64     1968.88    146.44 o 
   4  20   1      611.22      772.53     80.85 o 
   5  20   1      161.99       38.95     67.04 o 
   6  20   1      220.12      324.76    122.79 o 
   0  21   1      182.17       91.52     36.35 o 
   1  21   1       64.02       95.88     36.93 o 
   2  21   1       34.25       20.68     30.55 o 
   3  21   1      295.53      181.99     57.59 o 
   4  21   1      528.05      478.28     98.77 o 
  -5 -20   2       83.37      138.51    104.63 o 
  -4 -20   2       36.22        1.19     22.58 o 
  -3 -20   2       14.08       34.12     39.42 o 
  -2 -20   2      354.53      258.17     47.77 o 
  -1 -20   2       82.07       92.03     52.13 o 
   0 -20   2      232.51      247.54     59.40 o 
  -6 -19   2     1326.81     1129.67    202.40 o 
  -5 -19   2      759.42      961.28    152.80 o 
  -4 -19   2      186.59      144.83     42.39 o 
  -3 -19   2      118.84       59.93     50.70 o 
  -2 -19   2     3295.95     3462.27     93.83 o 
  -1 -19   2     1284.33     1370.60     88.12 o 
   0 -19   2      234.59      209.59     51.96 o 
   1 -19   2      787.35      674.61     76.36 o 
   2 -19   2     1945.53     2378.85    126.01 o 
  -6 -18   2      206.77      191.40    111.92 o 
  -5 -18   2       31.59       43.45     58.75 o 
  -4 -18   2       12.42        0.37     20.67 o 
  -3 -18   2      585.73      614.06    143.94 o 
  -2 -18   2        0.55       -7.30     24.56 o 
  -1 -18   2      211.88      147.65     48.48 o 
   0 -18   2       59.88        8.33     26.96 o 
   1 -18   2      487.51      403.05     55.74 o 
   2 -18   2        0.16        4.34     16.34 o 
   3 -18   2      241.10       96.66     57.61 o 
  -7 -17   2      104.81      106.06    101.63 o 
  -6 -17   2      733.70      942.70    192.97 o 
  -5 -17   2     3005.09     3436.40    141.05 o 
  -4 -17   2       10.23       23.07     26.27 o 
  -3 -17   2     1151.96     1489.39     76.67 o 
  -2 -17   2       26.23       29.47     29.03 o 
  -1 -17   2      461.56      364.79     51.64 o 
   0 -17   2      556.53      529.58     61.98 o 
   1 -17   2     5817.16     5953.53    115.83 o 
   2 -17   2      671.92      576.66     62.67 o 
   3 -17   2      343.87      309.00     67.10 o 
   4 -17   2      479.06      456.75     71.39 o 
  -7 -16   2      113.47       23.30     73.61 o 
  -6 -16   2      578.80      774.53     70.70 o 
  -5 -16   2      450.75      393.85     46.23 o 
  -4 -16   2      163.78      162.26     54.14 o 
  -3 -16   2     4904.94     5295.95    168.22 o 
  -2 -16   2       61.78       13.72     23.83 o 
  -1 -16   2     1979.59     2073.91     96.34 o 
   0 -16   2      220.98      276.97     51.93 o 
   1 -16   2     2866.24     2760.72     94.62 o 
   2 -16   2      950.64      846.25     66.94 o 
   3 -16   2      944.48      871.55     99.96 o 
   4 -16   2       42.06       16.57     67.83 o 
  -8 -15   2      115.43      159.38     76.33 o 
  -7 -15   2      967.72      731.89     93.48 o 
  -6 -15   2      300.30      245.18     54.84 o 
  -5 -15   2     3240.07     3201.94    116.45 o 
  -4 -15   2     1065.65      938.55    102.22 o 
  -3 -15   2      458.72      361.51     32.50 o 
  -2 -15   2     3287.24     3554.32    125.71 o 
  -1 -15   2     3089.67     3318.53    125.60 o 
   0 -15   2      271.17      253.15     58.52 o 
   1 -15   2     5064.44     5019.40    109.87 o 
   2 -15   2      591.62      590.21     64.08 o 
   3 -15   2      537.10      459.49     55.41 o 
   4 -15   2      527.22      407.81    134.79 o 
   5 -15   2     1471.69     1495.11    114.91 o 
  -8 -14   2        0.15      -18.01     51.89 o 
  -7 -14   2     3863.74     4195.98    108.23 o 
  -6 -14   2      393.32      276.41     55.15 o 
  -5 -14   2      740.95      533.27     38.66 o 
  -4 -14   2     2915.96     3103.67     94.94 o 
  -3 -14   2      156.71      111.09     24.95 o 
  -2 -14   2      914.40      818.98     42.66 o 
  -1 -14   2      145.76      115.19     53.40 o 
   0 -14   2      216.86      280.84     56.32 o 
   1 -14   2     4375.93     4558.18    153.29 o 
   2 -14   2      610.09      568.01     68.61 o 
   3 -14   2       39.52       -0.29     68.47 o 
   4 -14   2      490.94      582.41    108.12 o 
   5 -14   2      179.56      243.26     70.86 o 
  -9 -13   2     1913.07     1713.01    266.16 o 
  -8 -13   2       41.35       56.65     29.32 o 
  -7 -13   2      104.13      119.09     74.47 o 
  -6 -13   2     2527.22     2641.70    145.21 o 
  -5 -13   2     1158.56     1194.96     97.69 o 
  -4 -13   2      272.43      222.04     25.74 o 
  -3 -13   2     1989.84     1816.10     66.37 o 
  -2 -13   2    13528.84    14532.01    210.18 o 
  -1 -13   2      221.99      238.97     40.06 o 
   0 -13   2      596.82      633.85     69.20 o 
   1 -13   2      817.39      726.82     45.28 o 
   2 -13   2     1408.41     1412.49    158.09 o 
   3 -13   2        1.47       25.46     19.89 o 
   4 -13   2       46.77       73.65     46.35 o 
   5 -13   2     2862.63     2565.05     90.52 o 
   6 -13   2       36.17       31.75     49.10 o 
  -9 -12   2      294.28      125.75     48.30 o 
  -8 -12   2      192.94      151.26     56.55 o 
  -7 -12   2     3098.86     3690.33    344.35 o 
  -6 -12   2     1945.28     2036.01     96.52 o 
  -5 -12   2       29.90       86.74     19.40 o 
  -4 -12   2     2393.95     2845.08    127.26 o 
  -3 -12   2     6391.27     6617.70    113.58 o 
  -2 -12   2      138.97       86.67     26.11 o 
  -1 -12   2      116.35      102.50     27.58 o 
   0 -12   2       70.41       26.46     18.32 o 
   1 -12   2      498.75      538.47     42.13 o 
   2 -12   2     1023.67     1104.60     69.50 o 
   3 -12   2       41.68       27.57     19.00 o 
   4 -12   2     1108.06     1319.28    101.43 o 
   5 -12   2        5.82       45.86     47.26 o 
   6 -12   2      274.57      305.54     78.15 o 
  -9 -11   2     2518.18     2910.70    136.30 o 
  -8 -11   2      480.69      334.40     65.28 o 
  -7 -11   2      217.02      245.94     54.00 o 
  -6 -11   2     7384.95     7947.01    247.95 o 
  -5 -11   2     6530.68     6915.83    149.24 o 
  -4 -11   2     2859.86     3161.26     80.29 o 
  -3 -11   2     1791.97     1703.94     55.47 o 
  -2 -11   2    12396.17    12924.31    154.15 o 
  -1 -11   2        3.21       22.78     17.57 o 
   0 -11   2     2450.96     2132.23     61.36 o 
   1 -11   2     2200.88     2036.26    101.83 o 
   2 -11   2      742.56      796.61     38.90 o 
   3 -11   2       42.27       37.19     30.26 o 
   4 -11   2      831.27      814.56    116.92 o 
   5 -11   2     2373.38     2554.59    102.18 o 
   6 -11   2      740.64      853.65    243.71 o 
   7 -11   2      831.10      869.87    107.98 o 
  -9 -10   2      921.25      853.28    107.21 o 
  -8 -10   2       75.64       68.95     36.21 o 
  -7 -10   2     3398.76     3303.63     90.96 o 
  -6 -10   2     3199.59     2955.50     96.40 o 
  -5 -10   2     2625.81     2612.00     75.30 o 
  -4 -10   2     2080.55     2050.81     54.74 o 
  -3 -10   2    23475.24    25426.44    279.59 o 
  -2 -10   2     3715.64     3449.61     66.88 o 
  -1 -10   2     3534.92     3872.00     88.39 o 
   0 -10   2     8752.00     8131.83    142.59 o 
   1 -10   2     8093.69     7669.12    123.24 o 
   2 -10   2     1795.07     1887.53     62.14 o 
   3 -10   2      438.00      572.80     50.39 o 
   4 -10   2      145.36      101.50     56.41 o 
   5 -10   2      110.43       54.69     62.04 o 
   6 -10   2      123.88      224.85    121.21 o 
   7 -10   2      690.78      750.47     98.46 o 
  -9  -9   2     1015.22      980.26     88.91 o 
  -8  -9   2        1.93       70.49     44.31 o 
  -7  -9   2        7.32       55.46     40.06 o 
  -6  -9   2     3335.40     2889.75     77.37 o 
  -5  -9   2     1288.80     1292.63     62.19 o 
  -4  -9   2     1570.46     1583.69     51.34 o 
  -3  -9   2     1666.98     1741.29     43.69 o 
  -2  -9   2      385.42      358.47     28.56 o 
  -1  -9   2        0.39       55.40     22.00 o 
   0  -9   2     4093.16     3893.87     60.31 o 
   1  -9   2    15392.79    15290.69    111.21 o 
   2  -9   2     7907.46     8075.14    167.90 o 
   3  -9   2        6.63       10.29     29.21 o 
   4  -9   2    11258.29    11977.78    229.55 o 
   5  -9   2     4581.74     4489.14    127.35 o 
   6  -9   2       86.80       76.76    112.49 o 
   7  -9   2      769.36      765.92     86.27 o 
  -9  -8   2      394.26      359.47     61.25 o 
  -8  -8   2       20.16       23.18     29.79 o 
  -7  -8   2     4387.03     4911.44    120.85 o 
  -6  -8   2     2131.96     2425.40     70.48 o 
  -5  -8   2    10363.44    11003.46    255.52 o 
  -4  -8   2       15.41       67.02     17.37 o 
  -3  -8   2      112.28       74.74     16.51 o 
  -2  -8   2      369.20      256.18     31.77 o 
  -1  -8   2      506.69      756.25     34.27 o 
   0  -8   2     6543.22     7416.59     93.02 o 
   1  -8   2     6736.67     6616.79     99.51 o 
   2  -8   2     4776.17     5742.41    103.56 o 
   3  -8   2      217.86      286.75     30.17 o 
   4  -8   2     7009.05     7221.96    205.48 o 
   5  -8   2        1.47      -10.43     40.01 o 
   6  -8   2      163.67      146.28     77.72 o 
   7  -8   2     3103.36     3214.07    122.86 o 
   8  -8   2      133.25      307.32     83.48 o 
 -10  -7   2      801.63      491.00    217.13 o 
  -9  -7   2      586.92      649.91     67.04 o 
  -8  -7   2       47.00       12.61     27.27 o 
  -7  -7   2        0.22       20.67     27.68 o 
  -6  -7   2     1316.42     1233.31     64.88 o 
  -5  -7   2      110.66      120.27     13.93 o 
  -4  -7   2     1400.87     1325.01     30.19 o 
  -3  -7   2      159.22       42.27     14.21 o 
  -2  -7   2      832.80      632.22     35.10 o 
  -1  -7   2      609.37      447.80     30.67 o 
   0  -7   2     1960.96     1906.28     41.94 o 
   1  -7   2    13360.01    13444.76    105.10 o 
   2  -7   2    31652.75    31588.89    417.96 o 
   3  -7   2       58.94       89.90     25.03 o 
   4  -7   2     4401.01     3669.45    201.40 o 
   5  -7   2     3919.52     3957.11    181.11 o 
   6  -7   2       15.91       11.13     43.90 o 
   7  -7   2      110.28      241.45    136.58 o 
   8  -7   2     2845.13     2736.97    133.61 o 
 -10  -6   2     2795.74     2142.69    258.29 o 
  -9  -6   2       38.99       30.62     35.42 o 
  -8  -6   2      191.09      210.63     56.73 o 
  -7  -6   2     1970.16     2026.41     95.54 o 
  -6  -6   2     1514.22     1660.16     71.21 o 
  -5  -6   2      148.85      101.91     27.15 o 
  -4  -6   2     1026.87     1092.46     28.97 o 
  -3  -6   2     3226.55     3159.94     51.45 o 
  -2  -6   2       62.80       23.24     12.91 o 
  -1  -6   2      629.78      467.84     29.82 o 
   0  -6   2    19649.73    21847.45    130.45 o 
   1  -6   2       28.17       26.70     16.25 o 
   2  -6   2      995.14      673.72     31.93 o 
   3  -6   2    39260.94    40078.24    409.58 o 
   4  -6   2     8278.65     8737.68    275.16 o 
   5  -6   2      892.12      905.60     84.30 o 
   6  -6   2      122.30      162.08     66.77 o 
   7  -6   2     1660.78     1874.03    110.74 o 
   8  -6   2      379.24      532.39     81.05 o 
 -10  -5   2      460.12      321.33    132.79 o 
  -9  -5   2     1140.78     1038.40     66.32 o 
  -8  -5   2       30.30      100.51     48.55 o 
  -7  -5   2     1698.01     1710.56     50.19 o 
  -6  -5   2     4779.59     4754.41     92.74 o 
  -5  -5   2     2012.60     2460.15     60.47 o 
  -4  -5   2     2706.11     2853.67     49.12 o 
  -3  -5   2      734.26      448.13     24.89 o 
  -2  -5   2       65.55       66.01     16.58 o 
  -1  -5   2     2096.21     2500.30     44.16 o 
   0  -5   2     2773.87     2158.52     40.86 o 
   1  -5   2    25321.29    24245.95    137.04 o 
   2  -5   2     8672.32     8859.69     90.49 o 
   3  -5   2     1555.61     1408.17     59.99 o 
   4  -5   2     6689.31     7003.52    190.30 o 
   5  -5   2     1917.62     1839.07    104.48 o 
   6  -5   2     1348.82     1458.92    105.91 o 
   7  -5   2     1014.39      937.43    144.59 o 
   8  -5   2     3346.12     3435.24    186.40 o 
   9  -5   2        8.97       17.87     51.03 o 
 -10  -4   2     1482.30     1114.80    275.88 o 
  -9  -4   2      319.37      333.36     57.42 o 
  -8  -4   2     2145.89     2277.31     89.85 o 
  -7  -4   2     2050.00     2154.85     63.98 o 
  -6  -4   2      772.27      749.04     39.82 o 
  -5  -4   2     3493.77     3490.04     76.70 o 
  -4  -4   2    31522.19    33351.24    327.08 o 
  -3  -4   2     7437.45     8012.03     98.86 o 
  -2  -4   2      103.87       14.09      8.97 o 
  -1  -4   2      585.51      379.21     26.67 o 
   0  -4   2    41271.86    43320.81    223.86 o 
   1  -4   2      765.99      505.27     28.67 o 
   2  -4   2     1374.81     1022.67     29.85 o 
   3  -4   2     3523.58     3680.30     83.99 o 
   4  -4   2      371.51      326.84     37.32 o 
   5  -4   2      248.11      382.94    109.35 o 
   6  -4   2      161.08      183.81     95.48 o 
   7  -4   2     3066.75     3273.63    105.56 o 
   8  -4   2       88.98       83.54     70.47 o 
   9  -4   2        6.58       76.33     60.18 o 
 -10  -3   2       42.81       84.62     66.32 o 
  -9  -3   2      276.87      194.69     68.90 o 
  -8  -3   2      956.92      974.34     79.46 o 
  -7  -3   2       37.59       37.78     15.10 o 
  -6  -3   2     1688.76     1707.19     52.94 o 
  -5  -3   2      837.24      744.28     18.74 o 
  -4  -3   2     1622.74     2104.04     54.17 o 
  -3  -3   2      123.98       87.62     23.16 o 
  -2  -3   2     5747.11     4500.58     58.73 o 
  -1  -3   2    20380.87    22517.76     88.29 o 
   0  -3   2    83572.33    89626.34    363.47 o 
   1  -3   2     7849.61     7673.35     86.30 o 
   2  -3   2     3890.84     3525.31     83.34 o 
   3  -3   2       59.64       36.47     26.27 o 
   4  -3   2     7530.96     7201.31    139.84 o 
   5  -3   2     5796.45     5782.71    173.39 o 
   6  -3   2     2240.32     2129.77    131.91 o 
   7  -3   2     1639.36     1492.54    105.71 o 
   8  -3   2     3203.07     3372.73    131.72 o 
   9  -3   2      692.28      743.99     74.42 o 
 -10  -2   2     1098.65      709.42    195.40 o 
  -9  -2   2       80.74       13.15     38.74 o 
  -8  -2   2     5126.20     5467.85    129.28 o 
  -7  -2   2      230.47      235.17     24.45 o 
  -6  -2   2     3372.38     3486.90    106.82 o 
  -5  -2   2     1582.99     1712.47     34.13 o 
  -4  -2   2     8293.12    10072.25    118.06 o 
  -3  -2   2     6592.16     6463.41     66.16 o 
  -2  -2   2      145.36       72.07     21.13 o 
  -1  -2   2     4735.55     4813.82     60.84 o 
   0  -2   2     5983.80     8295.50     77.55 o 
   1  -2   2    10970.49    12930.16    117.49 o 
   2  -2   2     1484.36     1506.55     39.59 o 
   3  -2   2    10824.19    11081.52     85.21 o 
   4  -2   2      108.13       69.14     21.54 o 
   5  -2   2      341.33      317.15     23.66 o 
   6  -2   2     4539.04     4449.03    171.10 o 
   7  -2   2        3.19       77.88     43.63 o 
   8  -2   2       13.64       96.60     59.73 o 
   9  -2   2       10.85       12.55     35.11 o 
 -10  -1   2      257.76      162.38     97.63 o 
  -9  -1   2      851.87      859.65    282.17 o 
  -8  -1   2     2282.16     2247.18     53.72 o 
  -7  -1   2      476.02      449.25     31.23 o 
  -6  -1   2        1.86        3.25     10.56 o 
  -5  -1   2       12.75        2.76      8.81 o 
  -4  -1   2     1519.54     1326.97     30.88 o 
  -3  -1   2    13285.52    17018.17    105.38 o 
  -2  -1   2     3107.68     2985.87     42.06 o 
  -1  -1   2     1945.77     2573.68     52.34 o 
   1  -1   2     8409.61     8479.13     79.03 o 
   2  -1   2    12950.95    13095.95    121.35 o 
   3  -1   2        5.74       17.82     19.51 o 
   4  -1   2    14954.41    17173.24    115.89 o 
   5  -1   2      240.09      268.35     27.33 o 
   6  -1   2        3.53       47.50     37.83 o 
   7  -1   2      135.22      179.40     27.83 o 
   8  -1   2     2129.78     2508.89     93.96 o 
   9  -1   2      409.91      310.75     98.20 o 
 -10   0   2      294.86      170.10     99.92 o 
  -9   0   2      111.17      121.90     45.48 o 
  -8   0   2      694.62      703.61     40.30 o 
  -7   0   2     2009.92     1945.24     69.61 o 
  -6   0   2       11.74       31.86     14.43 o 
  -5   0   2     2762.14     2662.44     58.30 o 
  -4   0   2    27255.47    30614.95    183.97 o 
  -3   0   2    63586.53    76438.55    387.78 o 
  -2   0   2    53747.79    61772.23    247.66 o 
   1   0   2     1752.90     1947.65     56.78 o 
   2   0   2     3685.59     4628.57     78.24 o 
   3   0   2     4131.25     3823.84     60.41 o 
   4   0   2     1962.47     2478.83     57.35 o 
   5   0   2        2.08       32.63     15.74 o 
   6   0   2        4.15      -12.58     12.58 o 
   7   0   2     1563.42     1707.12     61.19 o 
   8   0   2      487.03      555.73    117.14 o 
   9   0   2       72.69        8.56     20.27 o 
  -9   1   2        5.17       10.09     17.09 o 
  -8   1   2     2438.11     2303.36     88.62 o 
  -6   1   2     1597.81     1467.68     48.07 o 
  -5   1   2    11514.11    11741.14    142.65 o 
  -4   1   2       95.52      244.27     23.08 o 
  -3   1   2    83835.49    93436.59    126.07 o 
  -2   1   2     4331.96     5494.88     74.09 o 
  -1   1   2    11512.21    12359.66    117.06 o 
   2   1   2     1176.95     1211.13     51.36 o 
   3   1   2      479.30      583.41     41.20 o 
   4   1   2     7288.54     8636.36    136.02 o 
   5   1   2     1044.66     1217.94     35.95 o 
   6   1   2      696.44      650.21     48.49 o 
   7   1   2      215.58      192.68     26.66 o 
   8   1   2      288.10      264.76     41.38 o 
   9   1   2      113.65      102.06     48.27 o 
  10   1   2      138.87      -17.15     45.88 o 
  -9   2   2      149.86      209.25     47.55 o 
  -8   2   2     9884.68    10788.70    289.31 o 
  -7   2   2     3168.52     3015.02     99.91 o 
  -6   2   2     1138.03     1240.52     46.48 o 
  -5   2   2     1896.49     2119.07     75.45 o 
  -4   2   2    38922.63    44301.40    576.35 o 
  -3   2   2     3011.75     4620.80     79.14 o 
  -2   2   2     3245.42     4145.75     63.02 o 
  -1   2   2    11071.36    12193.44    110.99 o 
   1   2   2      877.32     1151.77     48.28 o 
   2   2   2    33292.93    33669.84    245.48 o 
   3   2   2     1927.72     1324.26     67.30 o 
   4   2   2     1031.47      910.80     31.64 o 
   5   2   2     1947.98     1970.09     59.19 o 
   6   2   2     3877.48     4071.12    110.29 o 
   7   2   2     1476.48     1470.42     58.84 o 
   8   2   2     2460.16     2663.90     86.94 o 
   9   2   2      457.88      437.11     88.05 o 
  10   2   2     1431.25     1467.01    149.95 o 
  -9   3   2      800.88      780.75     79.05 o 
  -8   3   2      159.67      174.82     58.66 o 
  -7   3   2      122.34      118.58     84.84 o 
  -6   3   2      305.91      289.91     37.87 o 
  -5   3   2     9328.95     9348.12    151.87 o 
  -4   3   2     2453.31     2772.55     88.89 o 
  -3   3   2    19778.59    20902.91    254.20 o 
  -2   3   2      225.47      232.67     34.48 o 
  -1   3   2      932.06     1224.83     38.28 o 
   1   3   2     4886.53     4803.25    111.88 o 
   2   3   2    21125.60    20660.25    145.90 o 
   3   3   2       34.65       48.31     19.70 o 
   4   3   2     7579.76     7556.35    123.65 o 
   5   3   2       74.90      127.03     23.32 o 
   6   3   2       69.93      112.12     22.38 o 
   7   3   2     1614.17     1630.38    114.55 o 
   8   3   2      504.24      804.09     60.83 o 
  10   3   2      528.40      362.64     92.77 o 
  -9   4   2        4.93       27.73     28.73 o 
  -8   4   2     2686.10     2499.51    108.37 o 
  -7   4   2     2167.77     2110.10    153.74 o 
  -6   4   2     3453.44     3695.34    180.55 o 
  -5   4   2     3705.24     3896.27    124.83 o 
  -4   4   2    11572.67    10326.41    184.30 o 
  -3   4   2        1.34       -8.77     19.41 o 
  -2   4   2      393.74      471.86     39.72 o 
  -1   4   2      428.76      274.03     37.21 o 
   0   4   2    14865.53    16517.60     98.52 o 
   1   4   2     2120.25     2061.66     57.14 o 
   2   4   2     6807.45     6437.04     66.34 o 
   3   4   2     1725.61     2037.59     42.39 o 
   4   4   2        1.23        3.92     12.31 o 
   5   4   2      253.04      177.64     24.31 o 
   6   4   2    16204.17    16002.63    242.04 o 
   7   4   2      867.78      894.21     44.54 o 
   8   4   2      742.89      684.74     56.19 o 
   9   4   2     1244.25      924.83    220.42 o 
  10   4   2     2640.63     2774.49    181.82 o 
  -9   5   2     1853.42     2069.17    161.21 o 
  -8   5   2     1840.02     1632.27     85.13 o 
  -7   5   2      892.14      925.77    107.71 o 
  -6   5   2      377.67      255.66     65.39 o 
  -5   5   2     4402.19     4215.06    197.33 o 
  -4   5   2      485.99      302.80     38.17 o 
  -3   5   2     1226.28     1270.45     54.44 o 
  -2   5   2     2312.28     2095.25     33.54 o 
  -1   5   2     1989.12     2170.70     62.06 o 
   0   5   2    22165.35    21717.60    168.10 o 
   1   5   2    39125.72    41351.39    224.50 o 
   2   5   2      453.29      318.40     26.75 o 
   3   5   2      258.03      187.56     25.53 o 
   4   5   2     3891.13     4121.63     80.57 o 
   5   5   2      140.45      154.95     22.68 o 
   6   5   2     2562.95     2396.71     66.47 o 
   7   5   2     2155.34     1919.72     48.95 o 
   8   5   2     1949.25     2231.01    126.37 o 
   9   5   2      717.70      653.81    202.83 o 
  -9   6   2      303.24      352.46     58.07 o 
  -8   6   2     2265.86     2179.69    104.26 o 
  -7   6   2      838.18      782.92     92.29 o 
  -6   6   2      973.71      933.91    110.55 o 
  -5   6   2     5941.92     6144.27    206.45 o 
  -4   6   2      648.20      793.30     87.30 o 
  -3   6   2      444.92      479.85     43.98 o 
  -2   6   2     5717.82     4481.64     61.28 o 
  -1   6   2       12.88        2.15     14.35 o 
   0   6   2     1063.69     1152.09     40.50 o 
   1   6   2       55.91       40.11     16.58 o 
   2   6   2     8011.51     6552.63     62.50 o 
   3   6   2    18599.81    17390.31    116.39 o 
   4   6   2      196.18      153.48     20.94 o 
   5   6   2      149.46      221.00     24.52 o 
   6   6   2     5152.53     5491.98     93.90 o 
   7   6   2     4480.75     4982.07    143.36 o 
   8   6   2     1645.71     1431.98     59.18 o 
   9   6   2     2409.70     2273.89    209.55 o 
  -8   7   2     2754.56     2553.11     98.89 o 
  -7   7   2       51.83       32.37     35.93 o 
  -6   7   2     1794.95     1653.55    160.81 o 
  -5   7   2     5850.38     5495.53    231.82 o 
  -4   7   2      280.97      237.03     69.28 o 
  -3   7   2     1550.21     1493.84     57.45 o 
  -2   7   2     2366.61     2616.22     75.56 o 
  -1   7   2     1377.44     1120.44     40.51 o 
   0   7   2        7.00       15.41     15.18 o 
   1   7   2      872.70     1110.03     33.32 o 
   2   7   2       94.97       23.20     12.98 o 
   3   7   2      548.21      424.01     22.92 o 
   4   7   2     4696.76     3936.80     59.23 o 
   5   7   2      730.67      816.11     33.38 o 
   6   7   2      648.09      755.95     26.60 o 
   7   7   2     5611.74     5643.41    148.26 o 
   8   7   2       15.20        6.29     12.52 o 
   9   7   2      555.71      634.91     96.99 o 
  10   7   2      325.49      175.25     71.76 o 
  -8   8   2     2926.70     3069.55    144.12 o 
  -7   8   2     2646.68     2592.01    257.87 o 
  -6   8   2       14.97        4.15     55.03 o 
  -5   8   2     4190.06     4611.86    274.59 o 
  -4   8   2    12054.74    13679.71    258.23 o 
  -3   8   2     7035.38     7150.10    108.53 o 
  -2   8   2     4010.25     4253.24     65.32 o 
  -1   8   2    19091.73    19804.55    142.43 o 
   0   8   2       99.78       38.20     21.62 o 
   1   8   2     1636.40     1673.76     41.15 o 
   2   8   2    10196.23    10152.13    130.00 o 
   3   8   2    12324.37    13392.12     74.10 o 
   4   8   2      140.67      170.07     19.28 o 
   5   8   2     2617.18     2943.59     71.76 o 
   6   8   2     5354.42     4841.51    122.61 o 
   7   8   2     1242.34     1248.71     70.53 o 
   8   8   2       16.34       27.39     19.76 o 
   9   8   2     1210.72      918.74     83.43 o 
  10   8   2      626.27      321.62    147.37 o 
  -8   9   2      129.29       62.65     48.69 o 
  -7   9   2       87.06       84.05     68.04 o 
  -6   9   2      257.57      289.67     86.40 o 
  -5   9   2      495.16      505.44    104.06 o 
  -4   9   2      916.89      709.79     85.21 o 
  -3   9   2      770.76     1071.57    151.02 o 
  -2   9   2    18019.76    17287.94    166.11 o 
  -1   9   2        7.64        9.52     17.23 o 
   0   9   2     6696.88     6777.41    105.76 o 
   1   9   2      454.40      418.74     33.41 o 
   2   9   2     8553.81     8137.28    147.28 o 
   3   9   2       87.56      103.37     16.85 o 
   4   9   2     5722.31     5258.95    100.69 o 
   5   9   2    11301.54    11518.13    132.80 o 
   6   9   2      125.28      163.95     20.52 o 
   7   9   2     1867.55     1856.42     84.98 o 
   8   9   2       49.52       70.59     71.18 o 
   9   9   2      267.19      316.03     87.62 o 
  -8  10   2      682.67      761.38     77.39 o 
  -7  10   2      955.94      987.35     98.80 o 
  -6  10   2      189.92      251.85     82.65 o 
  -5  10   2      173.82       71.51     44.48 o 
  -4  10   2     4393.48     4138.63    168.74 o 
  -3  10   2        0.01      -20.44     23.79 o 
  -2  10   2      119.43      137.47     30.91 o 
  -1  10   2     1318.85     1489.11     51.36 o 
   0  10   2     5273.19     5431.94    107.99 o 
   1  10   2      111.02       87.72     22.18 o 
   2  10   2    12777.43    12600.49    213.86 o 
   3  10   2     2905.66     2705.87     57.05 o 
   4  10   2       79.20       82.64     17.74 o 
   5  10   2     8987.75     8661.70    110.62 o 
   6  10   2     3798.20     3829.66    164.44 o 
   7  10   2      215.85      210.50     51.53 o 
   8  10   2      154.95      145.64     83.76 o 
   9  10   2      605.22      486.77    106.35 o 
  -7  11   2        4.65       17.41     47.03 o 
  -6  11   2      441.67      431.70     88.68 o 
  -5  11   2      138.05       82.24     45.26 o 
  -4  11   2       31.93       11.53     26.33 o 
  -3  11   2     1077.28     1111.80     67.55 o 
  -2  11   2      530.44      471.08     47.39 o 
  -1  11   2     2745.79     2914.29     86.91 o 
   0  11   2       63.45       24.41     21.74 o 
   1  11   2        7.53       50.55     36.77 o 
   2  11   2     5858.48     5474.42     98.86 o 
   3  11   2      144.61      153.51     34.05 o 
   4  11   2     1856.61     2110.27     81.97 o 
   5  11   2     4047.06     4088.72     98.39 o 
   6  11   2     1489.86     1643.42     48.50 o 
   7  11   2      333.30      362.41     38.06 o 
   8  11   2       12.34       68.51     79.26 o 
   9  11   2       48.75       48.83     52.67 o 
  -7  12   2      153.00      264.46    121.07 o 
  -6  12   2      179.38       79.28     58.46 o 
  -5  12   2     1904.40     2078.05     95.81 o 
  -4  12   2       14.44      113.24     63.62 o 
  -3  12   2       38.69       97.85     34.02 o 
  -2  12   2     3098.07     3135.68    158.66 o 
  -1  12   2     5963.05     5643.11    133.90 o 
   0  12   2      747.99      678.92     52.37 o 
   1  12   2       31.08       18.06     19.79 o 
   2  12   2     4231.92     4415.64    121.97 o 
   3  12   2     9482.77     9286.59    223.26 o 
   4  12   2      289.89      260.57     23.54 o 
   5  12   2      264.55      286.89     23.06 o 
   6  12   2     6079.45     5839.20    182.16 o 
   7  12   2     1008.66     1069.58     45.96 o 
   8  12   2        3.31        3.22     17.52 o 
   9  12   2      122.22      184.97     95.63 o 
  -6  13   2     2605.44     2973.77    231.85 o 
  -5  13   2      873.66      924.71     91.12 o 
  -4  13   2       67.93      140.26     66.91 o 
  -3  13   2     1408.62     1449.17    116.95 o 
  -2  13   2     7448.11     7763.52    132.72 o 
  -1  13   2       14.86       26.70     32.01 o 
   0  13   2      514.96      558.93     53.28 o 
   1  13   2     2316.85     2294.62     78.89 o 
   2  13   2        3.01       11.81     16.88 o 
   3  13   2      472.26      448.26     28.08 o 
   4  13   2     3793.32     3936.79     93.81 o 
   5  13   2      862.44      889.78     40.50 o 
   6  13   2      597.22      650.59     44.86 o 
   7  13   2      640.76      646.86    108.21 o 
   8  13   2       23.33       -2.72     47.17 o 
   9  13   2       30.71      127.65     88.77 o 
  -6  14   2       65.24       42.91     42.07 o 
  -5  14   2     1191.23     1057.70    110.38 o 
  -4  14   2     1138.70     1144.96    262.01 o 
  -3  14   2     1443.37     1491.74     58.97 o 
  -2  14   2      566.72      641.97     61.98 o 
  -1  14   2     3385.98     3800.60    132.32 o 
   0  14   2     2771.44     3066.00    109.75 o 
   1  14   2     1408.11     1235.55    121.06 o 
   2  14   2    10898.97    11467.38    228.52 o 
   3  14   2     5033.96     5285.91    172.98 o 
   4  14   2     2400.61     2236.48     51.76 o 
   5  14   2     2590.38     2400.61     95.55 o 
   6  14   2     1151.27     1085.66     66.57 o 
   7  14   2      558.45      529.51     51.89 o 
   8  14   2      265.01      235.00    105.92 o 
   9  14   2      126.95      275.45     92.05 o 
  -5  15   2     1334.58     1332.50    151.80 o 
  -4  15   2      398.48      547.20     89.36 o 
  -3  15   2      993.51      977.75     56.23 o 
  -2  15   2     6030.80     6439.72    130.99 o 
  -1  15   2      217.81      113.75     42.53 o 
   0  15   2      267.08      337.55     58.75 o 
   1  15   2     3447.03     3847.69    113.92 o 
   2  15   2     1779.82     1857.16     89.07 o 
   3  15   2     4988.08     5212.40    168.15 o 
   4  15   2        1.55       30.46     23.17 o 
   5  15   2       31.10       28.86     18.40 o 
   6  15   2        7.08       29.92     32.70 o 
   7  15   2       47.68      -27.30     53.46 o 
   8  15   2      136.60      285.60    113.07 o 
  -5  16   2     2113.32     2196.83    169.55 o 
  -4  16   2      620.50      599.50     86.78 o 
  -3  16   2        5.51        1.61     15.75 o 
  -2  16   2      487.09      340.02     52.62 o 
  -1  16   2     2154.63     2344.64     80.08 o 
   0  16   2       52.09       52.17     67.61 o 
   1  16   2       80.74       35.65     24.47 o 
   2  16   2     2463.96     1992.72    189.82 o 
   3  16   2      127.13       20.23     30.45 o 
   4  16   2      242.28      205.03     33.84 o 
   5  16   2     4151.97     4168.47    122.63 o 
   6  16   2     1538.49     1699.13    133.01 o 
   7  16   2      261.98      248.29    110.92 o 
   8  16   2        9.36       35.59     50.32 o 
  -4  17   2       11.99       -4.29     38.75 o 
  -3  17   2     2409.08     2452.85    132.79 o 
  -2  17   2     2976.13     2936.14     78.74 o 
  -1  17   2      357.80      372.34     79.20 o 
   0  17   2      886.25     1106.42     68.07 o 
   1  17   2     6837.99     7921.74    147.79 o 
   2  17   2     2116.58     2299.17    112.72 o 
   3  17   2     1341.52     1066.65     73.24 o 
   4  17   2      126.58       55.90     53.70 o 
   5  17   2     2047.83     2630.95    111.49 o 
   6  17   2       55.99      107.80     48.56 o 
   7  17   2       89.74      127.79     84.48 o 
   8  17   2      265.63      241.71     92.34 o 
  -4  18   2       16.77      155.50     67.22 o 
  -3  18   2       18.19       31.44     44.67 o 
  -2  18   2      561.93      574.83     61.72 o 
  -1  18   2     2328.61     2522.11     86.27 o 
   0  18   2       33.54       97.07     40.83 o 
   1  18   2       39.39       17.00     32.01 o 
   2  18   2     1290.60     1137.31     62.77 o 
   3  18   2       45.84       27.07     22.11 o 
   4  18   2      381.64      241.89     34.54 o 
   5  18   2       34.89        2.79     25.11 o 
   6  18   2      661.01      847.79    166.81 o 
   7  18   2      499.12      562.76    121.64 o 
  -3  19   2     1044.97     1052.80    129.00 o 
  -2  19   2      343.47      351.09     48.24 o 
  -1  19   2       28.38       19.05     28.17 o 
   0  19   2     2671.86     2833.85    104.91 o 
   1  19   2      475.91      768.70     64.48 o 
   2  19   2       31.40       17.82     21.42 o 
   3  19   2      341.99      257.14     73.40 o 
   4  19   2      126.23      223.43     68.33 o 
   5  19   2      255.65      297.90     62.77 o 
   6  19   2        2.21       27.87     63.89 o 
  -2  20   2      253.08      101.57     49.57 o 
  -1  20   2      379.69      432.97     76.35 o 
   0  20   2       56.32       43.05     27.06 o 
   1  20   2        2.77       17.27     27.14 o 
   2  20   2      470.71      432.30     55.41 o 
   3  20   2      383.80      400.13     76.07 o 
   4  20   2      214.20       84.13     59.41 o 
   5  20   2      182.75      110.86     50.03 o 
   6  20   2      518.29      496.44    141.80 o 
  -1  21   2        8.99       26.39     39.07 o 
   0  21   2      632.80      689.12     58.77 o 
   1  21   2     1030.81      976.54    104.91 o 
   2  21   2        8.81       55.33     52.53 o 
   3  21   2       87.86      121.01     62.12 o 
   4  21   2     1371.78     1667.06    140.40 o 
   5  21   2       11.82       17.77     32.42 o 
   1  22   2      303.48      189.40     64.55 o 
   2  22   2      901.17      845.92    214.98 o 
   3  22   2       77.18       60.43     45.87 o 
  -4 -20   3     1167.00     1305.22    240.36 o 
  -3 -20   3     1512.88     1452.58     85.52 o 
  -2 -20   3       14.35      -11.75     21.38 o 
  -1 -20   3       32.50        7.04     26.33 o 
   0 -20   3      688.75      747.78     64.92 o 
  -4 -19   3      199.83       96.25     40.72 o 
  -3 -19   3      242.61      168.90     39.91 o 
  -2 -19   3      207.27      216.61     62.92 o 
  -1 -19   3      337.67      270.39     46.20 o 
   0 -19   3       30.91       27.22     26.52 o 
   1 -19   3      380.61      370.62     73.98 o 
  -6 -18   3       15.83       -1.57     62.04 o 
  -5 -18   3        3.94      -13.97     20.51 o 
  -4 -18   3     3931.43     4507.24    188.30 o 
  -3 -18   3     1064.52     1144.02    104.63 o 
  -2 -18   3        0.03       43.82     49.44 o 
  -1 -18   3        5.21        6.07     59.96 o 
   0 -18   3     2140.46     2398.43     80.49 o 
   1 -18   3      750.52      761.96     78.92 o 
   2 -18   3      165.26       87.62     34.34 o 
  -7 -17   3        0.14       68.33     90.05 o 
  -6 -17   3        7.54       22.87     65.32 o 
  -5 -17   3      116.01       70.84     33.94 o 
  -4 -17   3       41.75       50.93     28.22 o 
  -3 -17   3      278.92      186.36     40.22 o 
  -2 -17   3        1.41      103.71     42.40 o 
  -1 -17   3      457.51      270.25     52.70 o 
   0 -17   3       19.19       44.21     31.71 o 
   1 -17   3       37.23       63.87     34.32 o 
   2 -17   3      492.53      576.46     59.89 o 
   3 -17   3      164.11       80.01     47.17 o 
  -7 -16   3      676.82      764.74    130.93 o 
  -6 -16   3      131.02      132.90     45.60 o 
  -5 -16   3      556.70      520.77     52.70 o 
  -4 -16   3       14.20        5.42     19.08 o 
  -3 -16   3     4033.38     4118.13    164.99 o 
  -2 -16   3       11.66       44.18     33.68 o 
  -1 -16   3     2787.78     3244.90     85.47 o 
   0 -16   3     2527.86     2584.79    101.07 o 
   1 -16   3      933.86      959.19     69.93 o 
   2 -16   3      294.87      243.20     54.44 o 
   3 -16   3     1904.25     1670.56     96.85 o 
   4 -16   3     1133.59     1206.16    106.54 o 
  -8 -15   3      176.14      291.89    120.36 o 
  -7 -15   3      237.84      260.72    125.29 o 
  -6 -15   3      311.91      283.99     85.91 o 
  -5 -15   3        2.05       36.77     31.35 o 
  -4 -15   3      864.33      849.80     57.57 o 
  -3 -15   3      929.45      848.68    115.39 o 
  -2 -15   3      121.95      110.23     44.80 o 
  -1 -15   3     5557.27     5539.47    117.68 o 
   0 -15   3      348.95      267.47     57.29 o 
   1 -15   3      197.62      108.58     62.54 o 
   2 -15   3     1517.81     1572.93     69.56 o 
   3 -15   3       85.60       46.92     33.89 o 
   4 -15   3     1080.92     1170.69    204.12 o 
   5 -15   3       29.06       27.12     26.80 o 
  -8 -14   3      418.63      684.97    139.22 o 
  -7 -14   3       49.93      118.42     51.12 o 
  -6 -14   3      152.23      184.10     62.54 o 
  -5 -14   3     3033.06     3487.51     72.81 o 
  -4 -14   3     4049.01     4422.63    160.51 o 
  -3 -14   3        0.85       28.91     20.92 o 
  -2 -14   3      228.38      159.15     42.52 o 
  -1 -14   3     3627.20     3603.97    137.48 o 
   0 -14   3     1106.10     1009.01     91.76 o 
   1 -14   3      559.32      435.27     63.96 o 
   2 -14   3      820.47      826.59     72.03 o 
   3 -14   3     2009.56     2101.18     98.13 o 
   4 -14   3      693.87      736.59     92.52 o 
   5 -14   3       55.05       86.02     45.46 o 
  -8 -13   3     2457.65     2583.81    106.13 o 
  -7 -13   3       99.90       37.77     36.20 o 
  -6 -13   3     1024.36      999.49     90.48 o 
  -5 -13   3     6218.00     6731.12    102.31 o 
  -4 -13   3        2.60       47.33     20.98 o 
  -3 -13   3       16.35       18.83     13.54 o 
  -2 -13   3     2257.63     2164.06     82.41 o 
  -1 -13   3      850.78      777.32     73.39 o 
   0 -13   3      365.65      350.34     58.30 o 
   1 -13   3       40.16       79.00     39.40 o 
   2 -13   3     6050.77     6117.22    225.66 o 
   3 -13   3        6.60       25.66     18.66 o 
   4 -13   3      923.15      933.57    110.08 o 
   5 -13   3       71.09       71.89    126.36 o 
   6 -13   3       50.25       69.25     52.45 o 
  -9 -12   3      228.37      173.71     48.84 o 
  -8 -12   3     1882.30     1628.95    171.01 o 
  -7 -12   3     2926.79     3050.55     89.78 o 
  -6 -12   3     2598.50     2525.15    102.10 o 
  -5 -12   3     1027.93     1066.84     48.64 o 
  -4 -12   3    22193.93    22896.63    509.16 o 
  -3 -12   3      441.42      420.90     31.00 o 
  -2 -12   3     2342.97     2308.18     65.15 o 
  -1 -12   3     4510.07     4401.38    122.25 o 
   0 -12   3     7981.80     8457.69    165.10 o 
   1 -12   3       45.71       30.93     23.40 o 
   2 -12   3        9.88       21.92     39.08 o 
   3 -12   3     1859.41     1680.86     97.86 o 
   4 -12   3      367.69      350.09     68.23 o 
   5 -12   3     1113.47     1083.77    107.27 o 
   6 -12   3     1638.01     1731.17    173.56 o 
  -9 -11   3     1119.35     1080.06     91.63 o 
  -8 -11   3     2687.08     2727.32    107.97 o 
  -7 -11   3       38.27       35.88     41.17 o 
  -6 -11   3      257.40      196.32     27.17 o 
  -5 -11   3     4847.82     4861.57    119.34 o 
  -4 -11   3     3433.04     3587.94     89.84 o 
  -3 -11   3       45.17       20.38     16.29 o 
  -2 -11   3     8469.94     9256.38    175.22 o 
  -1 -11   3       16.39        8.16     15.91 o 
   0 -11   3     7064.78     7490.40    150.98 o 
   1 -11   3     3285.56     3183.13     95.89 o 
   2 -11   3     8570.20     9165.47    148.94 o 
   3 -11   3     3994.28     3661.43    125.85 o 
   4 -11   3     1382.09     1506.68    132.36 o 
   5 -11   3     1583.77     1703.44    116.26 o 
   6 -11   3       76.11      167.13     73.14 o 
   7 -11   3      590.30      628.47     82.20 o 
  -9 -10   3        8.60       66.64     39.53 o 
  -8 -10   3     2832.07     3266.31    159.09 o 
  -7 -10   3      392.95      347.15     63.07 o 
  -6 -10   3       42.92      114.91     51.90 o 
  -5 -10   3      921.45      888.81     36.65 o 
  -4 -10   3     3983.64     3974.88     89.47 o 
  -3 -10   3      266.01      179.07     27.81 o 
  -2 -10   3       16.97       41.15     19.39 o 
  -1 -10   3     4218.00     4162.60     75.16 o 
   0 -10   3     3507.22     2947.03     69.75 o 
   1 -10   3       31.89        7.89     16.75 o 
   2 -10   3       99.53       96.53     28.43 o 
   3 -10   3     5222.49     5173.91    131.97 o 
   4 -10   3     2828.68     3114.71    158.45 o 
   5 -10   3       79.58       56.75     48.21 o 
   6 -10   3     4423.50     4388.01    205.12 o 
   7 -10   3      185.15      223.29     80.48 o 
  -9  -9   3     3208.29     3430.39    125.72 o 
  -8  -9   3     1435.17     1313.64     86.39 o 
  -7  -9   3      110.29      105.27     44.17 o 
  -6  -9   3     1952.68     2120.35     88.23 o 
  -5  -9   3     6954.92     7352.02    145.64 o 
  -4  -9   3      102.73       45.94     20.13 o 
  -3  -9   3       87.13       72.96     19.86 o 
  -2  -9   3     4419.54     4340.19     74.23 o 
  -1  -9   3     6086.14     5326.81     91.45 o 
   0  -9   3     1087.50     1030.25     46.95 o 
   1  -9   3     1753.09     1527.13     42.86 o 
   2  -9   3     2206.30     2467.87     73.63 o 
   3  -9   3      198.59      122.45     23.29 o 
   4  -9   3     3005.05     3221.43    154.64 o 
   5  -9   3     2204.18     2281.66    146.09 o 
   6  -9   3     1798.28     1915.56    156.23 o 
   7  -9   3     1594.56     1360.60     95.52 o 
  -9  -8   3      175.20      268.94     64.31 o 
  -8  -8   3      240.19      211.39     59.84 o 
  -7  -8   3       65.72        8.92     25.30 o 
  -6  -8   3       76.62      116.31     31.56 o 
  -5  -8   3     2818.45     2536.00     94.93 o 
  -4  -8   3      699.07      476.62     22.39 o 
  -3  -8   3       69.41       34.52     15.14 o 
  -2  -8   3      256.01      288.45     30.09 o 
  -1  -8   3    20933.80    22076.31    234.39 o 
   0  -8   3       16.74       35.75     20.23 o 
   1  -8   3     4129.28     4317.79     52.61 o 
   2  -8   3     8442.93     7317.53    127.50 o 
   3  -8   3    26745.08    26298.63    153.80 o 
   4  -8   3      345.08      361.76     76.44 o 
   5  -8   3       31.51       28.13     38.91 o 
   6  -8   3     3438.01     3536.23    217.84 o 
   7  -8   3     1962.56     2075.03    111.58 o 
   8  -8   3       60.17       99.63    105.63 o 
 -10  -7   3       29.61        8.15     31.16 o 
  -9  -7   3     2597.92     2626.11     89.19 o 
  -8  -7   3     1727.42     1808.97     78.90 o 
  -7  -7   3       14.57       27.39     38.72 o 
  -6  -7   3     1129.53     1197.36     93.23 o 
  -5  -7   3      967.67      916.15     51.30 o 
  -4  -7   3     1062.19      731.06     21.40 o 
  -3  -7   3     3246.65     3104.16     53.45 o 
  -2  -7   3    13436.24    14945.99     94.26 o 
  -1  -7   3     5691.79     6900.18     75.40 o 
   0  -7   3     2836.84     3603.58     61.77 o 
   1  -7   3     1144.96     1473.47     43.79 o 
   2  -7   3    14738.78    15602.50    152.10 o 
   3  -7   3      590.05      623.79     35.00 o 
   4  -7   3      760.59      741.79     75.88 o 
   5  -7   3       88.80       30.71     53.46 o 
   6  -7   3     2653.53     2679.01    129.75 o 
   7  -7   3      466.54      388.46     96.46 o 
   8  -7   3       20.42       11.80     33.15 o 
 -10  -6   3        2.84       41.45     49.03 o 
  -9  -6   3      526.02      587.70     64.87 o 
  -8  -6   3     1766.41     1842.74    144.73 o 
  -7  -6   3       69.00       26.63     28.83 o 
  -6  -6   3     5499.23     6142.95    179.59 o 
  -5  -6   3     4106.89     3754.61    111.49 o 
  -4  -6   3     3293.36     3107.02     65.42 o 
  -3  -6   3     1203.89     1317.65     34.47 o 
  -2  -6   3     5212.13     4956.54     59.98 o 
  -1  -6   3    19270.09    18356.58    179.44 o 
   0  -6   3    11513.83     9763.66     96.69 o 
   1  -6   3     2537.99     2253.20     42.48 o 
   2  -6   3     3244.36     3201.73     55.71 o 
   3  -6   3     1403.94     1497.74     99.36 o 
   4  -6   3       76.32      115.71     47.47 o 
   5  -6   3       93.07       47.21     47.17 o 
   6  -6   3     1858.62     1813.32    129.96 o 
   7  -6   3     1195.32     1296.17     97.92 o 
   8  -6   3       32.63       24.44     56.46 o 
 -10  -5   3      127.64       49.17     49.03 o 
  -9  -5   3     3563.76     3790.60    111.46 o 
  -8  -5   3     1229.37     1218.65     77.02 o 
  -7  -5   3      351.01      376.54     65.89 o 
  -6  -5   3     2416.61     2638.19    123.21 o 
  -5  -5   3      562.15      580.81     38.43 o 
  -4  -5   3       16.38       -6.60     16.53 o 
  -3  -5   3       40.26       13.71     10.01 o 
  -2  -5   3     5385.48     5568.75     62.44 o 
  -1  -5   3      697.83      725.94     32.39 o 
   0  -5   3     2955.62     2171.57     40.39 o 
   1  -5   3    19561.92    17328.33    143.97 o 
   2  -5   3    21049.85    20091.71    225.28 o 
   3  -5   3      380.13      636.02     54.61 o 
   4  -5   3     4592.51     4232.15    155.59 o 
   5  -5   3     6388.06     6406.58    191.09 o 
   6  -5   3      530.84      667.33     89.56 o 
   7  -5   3      459.31      490.74     75.93 o 
   8  -5   3     1796.67     1588.34    103.63 o 
 -10  -4   3      428.40      289.31    171.67 o 
  -9  -4   3       57.62      126.48     42.77 o 
  -8  -4   3     1369.20     1343.33     76.49 o 
  -7  -4   3      551.25      527.28     81.62 o 
  -6  -4   3      297.92      402.34     48.63 o 
  -5  -4   3       44.95       96.00     49.95 o 
  -4  -4   3     6337.21     6246.84    107.47 o 
  -3  -4   3       37.19        4.35     17.99 o 
  -2  -4   3      560.28      531.80     23.56 o 
  -1  -4   3    13057.84    13418.25     97.75 o 
   0  -4   3      246.17      236.12     27.11 o 
   1  -4   3     5448.26     5750.52     76.79 o 
   2  -4   3       95.23      107.10     26.53 o 
   3  -4   3      179.29       39.18     23.87 o 
   4  -4   3     2012.75     1905.14     65.06 o 
   5  -4   3     5599.04     5471.98    166.32 o 
   6  -4   3     4123.59     4429.50    190.59 o 
   7  -4   3      348.55      383.89     72.81 o 
   8  -4   3      974.14      963.32    140.19 o 
   9  -4   3     2278.02     1968.72    167.67 o 
 -10  -3   3      944.44      512.16    223.56 o 
  -9  -3   3     3215.98     3182.45    148.23 o 
  -8  -3   3       17.01      117.59     58.34 o 
  -7  -3   3      415.56      426.20     24.04 o 
  -6  -3   3     3863.67     3920.75    101.08 o 
  -5  -3   3       97.19      102.39     17.31 o 
  -4  -3   3     3851.25     4427.94     82.82 o 
  -3  -3   3        1.70       13.86     18.60 o 
  -2  -3   3     5980.40     6884.71     64.24 o 
  -1  -3   3     7581.52     8788.10     68.07 o 
   0  -3   3      649.71     1068.60     29.41 o 
   1  -3   3     1579.57     1925.03     35.92 o 
   2  -3   3     4669.54     4868.18     64.07 o 
   3  -3   3       44.56       71.90     22.93 o 
   4  -3   3     4620.37     4351.20     80.84 o 
   5  -3   3    12529.18    12903.88    357.21 o 
   6  -3   3      201.53      311.25     63.20 o 
   7  -3   3      622.71      558.27     71.86 o 
   8  -3   3       41.79       36.26     48.94 o 
   9  -3   3      224.09      336.87     65.98 o 
 -10  -2   3      857.79      568.05    219.27 o 
  -9  -2   3       73.40       60.32     64.04 o 
  -8  -2   3      319.17      251.66     58.07 o 
  -7  -2   3       76.25       49.50     14.61 o 
  -6  -2   3      205.64      154.69     19.95 o 
  -5  -2   3       16.31        1.70      5.38 o 
  -4  -2   3      473.77      491.81     21.95 o 
  -3  -2   3      358.11      499.35     33.67 o 
  -2  -2   3    19035.03    18662.46     81.29 o 
   0  -2   3      173.15      214.90     25.50 o 
   1  -2   3     3978.02     4253.65     60.20 o 
   2  -2   3    19917.38    20437.23     78.52 o 
   3  -2   3      300.00      497.02     40.52 o 
   4  -2   3     1237.21     1100.48     43.24 o 
   5  -2   3     1896.51     1949.41     86.46 o 
   6  -2   3     1729.96     1649.30     80.19 o 
   7  -2   3     4511.01     4898.74    130.37 o 
   8  -2   3      528.88      484.27     71.25 o 
   9  -2   3     1462.76     1269.43     94.62 o 
 -10  -1   3      261.53      187.11    127.22 o 
  -9  -1   3     1661.74     1441.99    226.42 o 
  -8  -1   3     1727.65     1656.11     55.68 o 
  -7  -1   3     1645.78     1505.23     54.19 o 
  -6  -1   3     6630.46     7291.85    118.72 o 
  -5  -1   3     3295.92     3159.22     57.87 o 
  -4  -1   3      466.38      405.77     23.89 o 
  -3  -1   3    21246.67    22192.29    128.90 o 
  -2  -1   3     2430.76     3454.23     61.88 o 
  -1  -1   3    30575.82    34441.75    112.60 o 
   0  -1   3     5206.38     5207.99     72.23 o 
   1  -1   3     4438.97     5568.54     78.82 o 
   2  -1   3       85.47       57.02     25.70 o 
   3  -1   3      759.58      926.69     45.31 o 
   4  -1   3     5568.61     5459.98    101.54 o 
   5  -1   3       90.33      104.75     25.48 o 
   6  -1   3     1056.87     1301.73     65.83 o 
   7  -1   3        8.30       36.39     43.07 o 
   8  -1   3     3824.99     4386.87    173.25 o 
   9  -1   3      178.08      187.12     53.78 o 
  -9   0   3        2.22       36.74     40.74 o 
  -8   0   3     2550.32     2639.50     70.66 o 
  -7   0   3     5378.50     5694.75    105.78 o 
  -6   0   3     2488.79     2590.24     69.55 o 
  -5   0   3     5840.77     4975.31     80.99 o 
  -4   0   3     1279.80      880.12     24.75 o 
  -3   0   3    31972.66    33701.77    208.92 o 
  -1   0   3     3620.00     4127.31     74.41 o 
   1   0   3    24206.79    25210.04    257.69 o 
   2   0   3     1666.53     1948.24     41.60 o 
   3   0   3      411.71      447.38     42.90 o 
   4   0   3     1663.73     1344.52     45.32 o 
   5   0   3      938.55      981.68     34.80 o 
   6   0   3    13875.62    15457.65    320.13 o 
   7   0   3      198.91      221.28     30.36 o 
   8   0   3      129.31      267.18     57.98 o 
   9   0   3     1490.50     1365.67    129.36 o 
  -9   1   3     2353.89     2315.51    292.17 o 
  -8   1   3      103.16       46.38     39.30 o 
  -7   1   3       85.60      134.78     24.86 o 
  -6   1   3     6076.80     6054.26    113.36 o 
  -5   1   3    41274.04    48686.11    395.27 o 
  -4   1   3     1983.88     1312.61     33.03 o 
  -3   1   3     9695.36    10285.70     85.16 o 
  -1   1   3    13644.48    15027.85    171.43 o 
   1   1   3    41042.74    47583.89    326.15 o 
   2   1   3      577.57      650.25     37.27 o 
   3   1   3      657.08      685.89     36.78 o 
   4   1   3    11895.97    11855.89    197.98 o 
   5   1   3     2170.14     2026.89     49.99 o 
   6   1   3       45.37      108.07     28.71 o 
   7   1   3     2464.39     2591.30    122.19 o 
   8   1   3     1892.30     1655.17     86.55 o 
   9   1   3     1314.22     1446.26    182.75 o 
  -9   2   3      232.07      279.31     61.61 o 
  -8   2   3      181.54       97.76     46.02 o 
  -7   2   3     8967.53     8846.97    171.35 o 
  -6   2   3      342.96      306.42     29.78 o 
  -5   2   3    27374.06    30513.42    410.19 o 
  -4   2   3     1937.18     2124.02     41.08 o 
  -3   2   3     1780.04     1832.82     31.96 o 
  -2   2   3     4306.88     4457.34     65.92 o 
  -1   2   3    19838.16    23032.29    142.92 o 
   1   2   3     2310.92     1914.58    111.91 o 
   2   2   3      102.14       42.90     21.20 o 
   3   2   3      715.74      819.40     63.18 o 
   4   2   3     1587.84     1340.49     47.82 o 
   5   2   3    11611.83    11266.02    139.83 o 
   6   2   3      437.65      439.10     36.74 o 
   7   2   3     1176.15      989.12     62.73 o 
   8   2   3     1237.56     1192.48     54.04 o 
   9   2   3     3235.13     3250.06    132.51 o 
  10   2   3      118.81       41.17     42.45 o 
  -9   3   3     1218.42     1049.04     86.70 o 
  -8   3   3      321.50      335.76     59.81 o 
  -7   3   3       81.17      159.35     44.00 o 
  -6   3   3    11529.39    12228.89    272.83 o 
  -5   3   3      939.04     1093.68     62.28 o 
  -4   3   3       37.18      128.91     21.62 o 
  -3   3   3    14749.38    15602.74    258.09 o 
  -2   3   3     4040.95     4487.22     65.96 o 
  -1   3   3    24292.63    25495.08     99.12 o 
   0   3   3      582.94      618.05     43.56 o 
   1   3   3    44549.12    45665.25    447.19 o 
   2   3   3     7150.89     7735.96    112.29 o 
   3   3   3      514.97      578.24     32.59 o 
   4   3   3     2566.32     2812.09     61.07 o 
   5   3   3     5811.51     5816.83    108.90 o 
   6   3   3       44.89       23.53     12.63 o 
   7   3   3        2.48       36.44     33.39 o 
   8   3   3     1144.59     1318.20     80.05 o 
   9   3   3     1443.70     1871.84    184.32 o 
  10   3   3       25.98      213.70     82.48 o 
  -9   4   3        0.24       14.28     18.85 o 
  -8   4   3     1128.23     1089.06     97.40 o 
  -7   4   3     1789.15     1952.18    129.74 o 
  -6   4   3      219.83      263.32     40.87 o 
  -5   4   3     2912.23     3003.50    102.10 o 
  -4   4   3      273.53      235.13     33.27 o 
  -3   4   3     4324.07     4736.13    129.09 o 
  -2   4   3      397.41      291.48     32.48 o 
  -1   4   3      637.62      459.81     34.26 o 
   0   4   3    31399.58    32298.93    285.24 o 
   1   4   3    33336.48    30207.70    162.53 o 
   2   4   3    14703.69    14975.65    151.43 o 
   3   4   3       18.19       12.35     16.59 o 
   4   4   3      757.76      702.88     32.50 o 
   5   4   3      746.23      971.13     37.80 o 
   6   4   3     4021.14     4503.87    102.72 o 
   7   4   3      716.42      614.50     53.93 o 
   8   4   3     3586.11     3605.26     68.61 o 
   9   4   3     5428.44     5575.71    196.12 o 
  10   4   3        7.91       80.62     66.04 o 
  -9   5   3     1421.20     1303.21     98.57 o 
  -8   5   3      745.78      846.63    136.37 o 
  -7   5   3       15.95       59.37     42.15 o 
  -6   5   3     5743.82     6432.24    366.14 o 
  -5   5   3       57.15       23.36     20.61 o 
  -4   5   3      170.57      156.51     46.80 o 
  -3   5   3     4047.87     4326.41     83.42 o 
  -2   5   3     8463.51     7890.11    171.07 o 
  -1   5   3     2183.20     2114.27     49.47 o 
   0   5   3      180.60      230.75     28.73 o 
   1   5   3    58563.96    59373.73    283.50 o 
   2   5   3      821.95      808.76     29.88 o 
   3   5   3     5367.36     4383.90     48.47 o 
   4   5   3     8151.08     7298.73    109.96 o 
   5   5   3     3156.67     3159.98     66.89 o 
   6   5   3      312.89      250.21     31.21 o 
   7   5   3     1833.96     1881.50     72.38 o 
   8   5   3     7584.71     8155.87    132.74 o 
   9   5   3      706.14      821.34     70.47 o 
  -9   6   3       40.31       64.57     41.96 o 
  -8   6   3       59.19       69.84     49.07 o 
  -7   6   3     5606.36     5953.50    195.19 o 
  -6   6   3      381.17      362.56     68.89 o 
  -5   6   3      570.83      668.13     95.90 o 
  -4   6   3      209.79      123.85     32.77 o 
  -3   6   3     7673.59     8545.40    154.93 o 
  -2   6   3    10888.10    11598.76    130.95 o 
  -1   6   3      391.09      474.31     46.07 o 
   0   6   3     2108.97     1459.64     51.74 o 
   1   6   3     4180.23     4259.43     84.25 o 
   2   6   3     5929.45     6273.55     80.34 o 
   3   6   3     3833.63     4031.75     63.46 o 
   4   6   3     4130.13     3330.26     56.27 o 
   5   6   3      856.45      923.35     43.04 o 
   6   6   3     3249.55     3328.35     87.97 o 
   7   6   3       95.80      122.08     24.16 o 
   8   6   3       63.77       87.19     52.19 o 
  10   6   3      125.20      245.00     63.32 o 
  -8   7   3      248.25      261.15    100.34 o 
  -7   7   3     2487.82     2570.28    133.62 o 
  -6   7   3     4119.41     4104.85    166.05 o 
  -5   7   3       77.06      243.15     65.08 o 
  -4   7   3      458.23      451.00     86.84 o 
  -3   7   3     9376.17     9447.14    177.68 o 
  -2   7   3     8613.34     7881.40    135.89 o 
  -1   7   3     4451.49     4394.59     56.70 o 
   0   7   3     3383.13     3110.57     57.99 o 
   1   7   3    12708.30    14825.78    118.38 o 
   2   7   3     7750.03     7298.71     97.14 o 
   3   7   3     1327.32     1207.48     30.98 o 
   4   7   3     9010.45     9383.23    108.12 o 
   5   7   3    19713.02    21900.23    228.80 o 
   6   7   3      111.27      124.47     21.61 o 
   7   7   3     3792.99     3311.07     84.84 o 
   8   7   3     4185.59     4177.19     73.23 o 
   9   7   3      482.80      433.91     57.99 o 
  10   7   3       32.97       71.61     40.02 o 
  -8   8   3       80.91       94.65     59.39 o 
  -7   8   3     2993.24     2672.43    150.09 o 
  -6   8   3     2755.41     2677.91    111.22 o 
  -5   8   3       29.35       22.75     18.51 o 
  -4   8   3     2253.90     2122.29    137.69 o 
  -3   8   3    10829.90    10328.51    104.62 o 
  -2   8   3    12800.90    14408.80    154.69 o 
  -1   8   3       48.11      105.23     25.23 o 
   0   8   3    24316.85    25314.96    177.28 o 
   1   8   3        0.44        5.13      8.44 o 
   2   8   3     2383.48     2353.24     40.69 o 
   3   8   3     5521.42     5049.46     76.94 o 
   4   8   3      726.67      835.07     28.01 o 
   5   8   3    18508.26    19655.82    205.17 o 
   6   8   3      266.12      227.47     26.17 o 
   7   8   3       61.78       47.43     20.24 o 
   8   8   3        1.13       10.71     21.81 o 
   9   8   3     1181.17     1151.82    230.78 o 
  -8   9   3        5.41        9.63     35.66 o 
  -7   9   3     4409.72     4916.74    137.51 o 
  -6   9   3     3488.90     3625.69    110.05 o 
  -5   9   3      871.19      744.58    119.36 o 
  -4   9   3      122.07      144.94     86.62 o 
  -3   9   3     2978.29     2938.08     92.62 o 
  -2   9   3     1752.38     2183.40     58.05 o 
  -1   9   3     2695.73     2339.48     51.76 o 
   0   9   3     1309.00     1248.89     42.24 o 
   1   9   3    19001.90    19118.43    178.01 o 
   2   9   3        2.68        5.07      7.58 o 
   3   9   3      271.37      183.25     17.07 o 
   4   9   3     2398.67     2028.94     48.79 o 
   5   9   3     5066.99     5224.96     97.03 o 
   6   9   3      389.98      363.37     23.77 o 
   7   9   3     1997.75     1723.69     88.31 o 
   8   9   3       29.66       26.65     14.29 o 
   9   9   3      919.91      805.40    103.35 o 
  -8  10   3      237.09      258.64     83.12 o 
  -7  10   3      718.43      722.36     86.96 o 
  -6  10   3       67.61       20.99     37.50 o 
  -5  10   3     1347.69     1193.13    293.74 o 
  -4  10   3     6440.90     6816.31    146.35 o 
  -3  10   3      721.69      637.38    111.78 o 
  -2  10   3      142.12      110.47     31.09 o 
  -1  10   3       24.80       -1.71     14.47 o 
   0  10   3     3251.29     2470.80     55.73 o 
   1  10   3      215.06      364.28     36.56 o 
   2  10   3     3288.37     3091.93     52.05 o 
   3  10   3     1764.72     1867.91     44.89 o 
   4  10   3        8.52       97.30     24.99 o 
   5  10   3        1.32       72.83     17.98 o 
   6  10   3       10.23       16.07     13.69 o 
   7  10   3      215.22      236.70     33.76 o 
   8  10   3      152.04       77.28     38.07 o 
   9  10   3      211.60      178.99     65.68 o 
  -7  11   3      598.91      626.42     82.84 o 
  -6  11   3      241.35      424.90     80.74 o 
  -5  11   3      633.67      723.14    121.79 o 
  -4  11   3      594.36      798.82     95.76 o 
  -3  11   3      189.32      122.27     35.74 o 
  -2  11   3     2890.30     2537.09    122.29 o 
  -1  11   3     4083.86     4384.95    109.58 o 
   0  11   3     5649.80     5536.79    113.43 o 
   1  11   3     8469.77     8689.95    164.87 o 
   2  11   3      888.30      868.22     26.02 o 
   3  11   3     7187.43     6712.86    173.80 o 
   4  11   3    10558.99    10527.19    163.98 o 
   5  11   3     1054.07     1157.19     78.80 o 
   6  11   3     1145.42     1153.59     41.65 o 
   7  11   3     1659.53     1274.15     76.50 o 
   8  11   3      325.97      360.97     97.91 o 
   9  11   3      276.14      335.05    100.63 o 
  -7  12   3     1299.35     1260.68    124.86 o 
  -6  12   3       15.16       40.05     38.09 o 
  -5  12   3       78.01      148.11     66.24 o 
  -4  12   3     2496.11     2571.60    118.02 o 
  -3  12   3     3335.97     3215.20    116.06 o 
  -2  12   3     4597.06     4871.95    127.49 o 
  -1  12   3     8794.22     9327.93    167.26 o 
   0  12   3       19.57      121.85     36.00 o 
   1  12   3       40.71       48.08     26.07 o 
   2  12   3     1300.67     1218.90     63.90 o 
   3  12   3     3424.08     3279.46     79.79 o 
   4  12   3     2245.69     2161.47     56.70 o 
   5  12   3      103.38      115.97     25.62 o 
   6  12   3      888.88      758.81     72.28 o 
   7  12   3      110.50      105.45     27.12 o 
   8  12   3      510.97      358.79    112.92 o 
   9  12   3       46.04       12.44     42.88 o 
  -6  13   3     1029.64     1230.81     96.12 o 
  -5  13   3       25.07      -20.55     36.14 o 
  -4  13   3      290.76      214.93     99.13 o 
  -3  13   3    11624.12    12751.43    558.69 o 
  -2  13   3       14.17       37.58     26.44 o 
  -1  13   3       44.52        3.82     18.06 o 
   0  13   3    17991.93    19059.25    243.35 o 
   1  13   3     4205.43     4546.60    117.24 o 
   2  13   3      173.84      138.21     22.82 o 
   3  13   3     3466.26     3730.36     90.72 o 
   4  13   3     7248.86     7748.34    159.87 o 
   5  13   3        5.00       41.68     14.51 o 
   6  13   3      779.79      580.06     41.94 o 
   7  13   3      357.03      394.45     34.36 o 
   8  13   3      872.10     1233.30    183.97 o 
   9  13   3       77.42       11.86     44.31 o 
  -6  14   3       22.07       56.22     77.05 o 
  -5  14   3        8.81       20.83     35.31 o 
  -4  14   3     3104.33     3412.30    194.11 o 
  -3  14   3      744.76      788.54     54.73 o 
  -2  14   3       49.54       66.61     37.35 o 
  -1  14   3     1884.39     2008.66    104.72 o 
   0  14   3     1071.15      903.67     94.60 o 
   1  14   3     1279.89     1085.93     96.33 o 
   2  14   3     4527.73     4994.73    129.22 o 
   3  14   3     7721.67     8579.16    156.83 o 
   4  14   3     1413.85     1240.31     59.67 o 
   5  14   3      858.33      811.84     74.48 o 
   6  14   3      322.30      283.34     33.66 o 
   7  14   3       93.89       42.98     18.50 o 
   8  14   3      136.94      -22.87     49.03 o 
   9  14   3       53.09      149.09     92.48 o 
  -6  15   3     1126.07      812.91    244.00 o 
  -5  15   3      572.10      488.19     77.90 o 
  -4  15   3     1916.88     1814.80    103.08 o 
  -3  15   3      501.23      458.96     51.40 o 
  -2  15   3      176.46      159.82     46.24 o 
  -1  15   3      235.42      204.71     47.08 o 
   0  15   3     5611.55     5782.53    180.64 o 
   1  15   3     9635.08    10940.25    248.23 o 
   2  15   3        7.47       11.30     10.18 o 
   3  15   3     1888.52     1760.59     83.49 o 
   4  15   3     6130.23     6370.59    227.14 o 
   5  15   3       43.07       16.73     18.53 o 
   6  15   3      114.11       60.88     21.66 o 
   7  15   3      878.18      958.71    140.94 o 
   8  15   3      270.41      218.27    109.49 o 
  -5  16   3     1313.48     1472.77    128.60 o 
  -4  16   3     2390.15     2344.72    103.54 o 
  -3  16   3        0.21       22.63     15.30 o 
  -2  16   3        0.01       25.29     43.17 o 
  -1  16   3      434.69      475.71     56.77 o 
   0  16   3     1599.83     1750.37     70.01 o 
   1  16   3       97.64       35.51     16.41 o 
   2  16   3       79.13       26.03     15.84 o 
   3  16   3      344.55      320.46     36.96 o 
   4  16   3      147.95      158.94     63.24 o 
   5  16   3     1526.74     1601.75     83.16 o 
   6  16   3      648.39      848.45     86.49 o 
   7  16   3      774.25      945.41    142.80 o 
   8  16   3      908.13      972.43    144.23 o 
  -4  17   3      217.65      218.23     78.95 o 
  -3  17   3     1611.44     1756.24    114.47 o 
  -2  17   3       60.45       64.46     41.24 o 
  -1  17   3      238.88      146.97     44.48 o 
   0  17   3     1706.88     1897.94     66.79 o 
   1  17   3      529.11      485.38     47.98 o 
   2  17   3      213.48      199.96     43.43 o 
   3  17   3      662.73      416.80     74.69 o 
   4  17   3     1194.56     1435.40    116.87 o 
   5  17   3       80.31        9.74     28.27 o 
   6  17   3       23.02        0.71     23.84 o 
   7  17   3     1108.04     1283.04    135.22 o 
   8  17   3      498.68      778.03    126.07 o 
  -4  18   3     2752.30     3028.42    145.61 o 
  -3  18   3      155.18      102.20     40.59 o 
  -2  18   3      322.47      308.88     75.54 o 
  -1  18   3     2341.61     2517.10     78.47 o 
   0  18   3      691.30      780.28     58.84 o 
   1  18   3      121.87       76.12     39.37 o 
   2  18   3      240.17      150.00     81.39 o 
   3  18   3     1013.53      931.30     47.26 o 
   4  18   3       91.71      162.90     58.07 o 
   5  18   3      471.77      499.59     71.27 o 
   6  18   3     1517.83     1552.02    238.00 o 
   7  18   3      362.63      329.77     99.06 o 
  -3  19   3      243.59      187.41     71.82 o 
  -2  19   3       71.52       73.15     31.39 o 
  -1  19   3       96.23       66.68     36.89 o 
   0  19   3     3258.18     3626.16     91.43 o 
   1  19   3      190.50      161.75     62.39 o 
   2  19   3      156.47       95.02     46.32 o 
   3  19   3      480.41      306.81     94.84 o 
   4  19   3     2094.90     2235.60     92.38 o 
   5  19   3      238.83      240.69     63.84 o 
   6  19   3      215.55      144.66    103.49 o 
   7  19   3      977.14      985.29    183.68 o 
  -2  20   3      633.15      565.85     73.04 o 
  -1  20   3     2057.34     2329.91     70.16 o 
   0  20   3      221.14      294.87     52.85 o 
   1  20   3        9.28        3.20     24.07 o 
   2  20   3     1096.29     1214.56     93.82 o 
   3  20   3     1194.03     1560.10     97.68 o 
   4  20   3      398.82      227.77     67.80 o 
   5  20   3       15.71       63.39     44.60 o 
   6  20   3      897.90      816.05    147.80 o 
  -1  21   3      738.46      647.47     70.27 o 
   0  21   3     2901.45     3139.40    118.56 o 
   1  21   3      349.28      348.48     47.74 o 
   2  21   3      127.55       27.44     35.19 o 
   3  21   3       17.06      173.22    168.03 o 
   4  21   3     1356.02     1460.62    132.43 o 
   5  21   3        3.04       87.11     87.05 o 
   1  22   3        1.74       70.65     42.46 o 
   2  22   3      270.39      270.24     63.17 o 
   3  22   3      517.42      494.06     79.28 o 
  -3 -20   4      116.19       33.85     36.74 o 
  -2 -20   4       10.45        4.54     24.10 o 
  -1 -20   4     1308.35     1145.41    122.25 o 
  -5 -19   4     2184.40     2429.29    196.26 o 
  -4 -19   4       20.04       21.91     20.68 o 
  -3 -19   4     1049.52      912.29    121.67 o 
  -2 -19   4      459.25      444.48     60.64 o 
  -1 -19   4      488.84      410.47     62.05 o 
   0 -19   4       90.77       61.06     41.74 o 
   1 -19   4     3631.67     4294.43    153.94 o 
  -6 -18   4        2.04       -2.14     57.32 o 
  -5 -18   4        4.75      171.20     35.17 o 
  -4 -18   4       59.53       74.45     61.02 o 
  -3 -18   4       24.07       -3.44     40.02 o 
  -2 -18   4        8.35        8.26     25.13 o 
  -1 -18   4     1155.76     1303.46    103.42 o 
   0 -18   4      161.83      199.05     47.04 o 
   1 -18   4      310.15      278.23     49.90 o 
   2 -18   4      533.71      386.34    108.78 o 
  -7 -17   4      609.58      326.76    108.49 o 
  -6 -17   4     1108.43     1121.52    183.25 o 
  -5 -17   4     1830.96     1950.60    254.44 o 
  -4 -17   4       30.10       -0.54     20.40 o 
  -3 -17   4      464.50      455.17     57.92 o 
  -2 -17   4     5067.64     5566.83    136.20 o 
  -1 -17   4      305.14      163.63     45.72 o 
   0 -17   4       58.27       69.52     42.85 o 
   1 -17   4     2933.58     3143.80     85.76 o 
   2 -17   4     3453.38     3547.66     85.28 o 
   3 -17   4      338.95      259.99     62.51 o 
  -7 -16   4      936.48      956.28    135.65 o 
  -6 -16   4       65.75      100.87     43.23 o 
  -5 -16   4       85.32       37.67     41.39 o 
  -4 -16   4      254.17       96.40     64.30 o 
  -3 -16   4     3683.96     3815.95    103.83 o 
  -2 -16   4     2438.48     2453.30     83.86 o 
  -1 -16   4      461.38      495.56     72.00 o 
   0 -16   4      603.09      531.56     66.54 o 
   1 -16   4       16.89       34.06     26.88 o 
   2 -16   4     1022.84     1021.53     65.01 o 
   3 -16   4      359.27      398.22     78.99 o 
   4 -16   4      679.46      760.37     80.41 o 
  -8 -15   4      331.82      391.66    115.50 o 
  -7 -15   4      775.20      657.47     60.86 o 
  -6 -15   4     3116.56     3718.34    112.62 o 
  -5 -15   4      602.16      593.07     50.73 o 
  -4 -15   4      642.67      632.49     85.77 o 
  -3 -15   4     5798.14     6463.39    129.00 o 
  -2 -15   4     4906.38     4891.90    203.33 o 
  -1 -15   4       61.76       82.51     40.19 o 
   0 -15   4      228.17      100.61     35.71 o 
   1 -15   4     4440.62     4629.79    149.13 o 
   2 -15   4      187.77      177.94     46.26 o 
   3 -15   4       10.48        0.18     20.49 o 
   4 -15   4     1292.70     1353.51    206.55 o 
  -8 -14   4      567.95      435.83    126.93 o 
  -7 -14   4     2027.21     2173.64     98.88 o 
  -6 -14   4       17.17      -10.15     29.45 o 
  -5 -14   4     7306.79     7849.47    217.51 o 
  -4 -14   4      629.00      621.83     41.13 o 
  -3 -14   4     4439.09     4444.65    110.30 o 
  -2 -14   4       74.61       75.92     43.87 o 
  -1 -14   4      817.62      630.91     72.37 o 
   0 -14   4        8.89       25.34     28.29 o 
   1 -14   4      344.59      274.74     59.07 o 
   2 -14   4      264.50      194.14     52.65 o 
   3 -14   4       56.58       59.32     35.54 o 
   4 -14   4       19.31       -9.23     62.68 o 
   5 -14   4      587.73      652.66     94.95 o 
  -8 -13   4      103.46      105.08     59.46 o 
  -7 -13   4        0.36       42.84     37.30 o 
  -6 -13   4     6126.13     6471.88    180.44 o 
  -5 -13   4     1338.23     1332.96     48.70 o 
  -4 -13   4       16.97       31.73     22.24 o 
  -3 -13   4     5179.45     5537.99    121.62 o 
  -2 -13   4     3499.64     3723.08    138.22 o 
  -1 -13   4     1575.51     2004.35     85.82 o 
   0 -13   4      100.62       46.36     57.03 o 
   1 -13   4    12343.12    13576.65    279.73 o 
   2 -13   4        0.81       -2.93     27.99 o 
   3 -13   4       31.08       32.89     38.31 o 
   4 -13   4      264.14      125.07    103.63 o 
   5 -13   4     1676.91     1628.52    182.23 o 
   6 -13   4      835.17     1079.09    129.59 o 
  -9 -12   4       68.39       48.16     32.12 o 
  -8 -12   4       37.66       50.83     47.39 o 
  -7 -12   4     2741.87     2763.45     94.59 o 
  -6 -12   4      328.31      525.89    138.80 o 
  -5 -12   4      127.40      147.64     25.79 o 
  -4 -12   4        7.64       44.51     19.17 o 
  -3 -12   4     3269.68     3176.43     97.35 o 
  -2 -12   4      131.64       36.34     17.18 o 
  -1 -12   4      408.39      400.41     66.41 o 
   0 -12   4     1921.22     1897.10    102.17 o 
   1 -12   4       29.94      -10.02     16.11 o 
   2 -12   4      874.95      796.96     44.37 o 
   3 -12   4     1334.14     1555.75    108.95 o 
   4 -12   4     1266.59     1395.05    123.67 o 
   5 -12   4      310.27      233.02     65.92 o 
   6 -12   4       48.90      113.19     49.37 o 
  -9 -11   4     1813.02     1844.01    117.04 o 
  -8 -11   4       54.50       68.73     38.84 o 
  -7 -11   4     1388.30     1489.19    156.95 o 
  -6 -11   4     1383.22     1266.74    102.55 o 
  -5 -11   4     6390.33     6569.60     94.84 o 
  -4 -11   4       25.99       36.30     14.34 o 
  -3 -11   4     2572.63     2528.54     68.62 o 
  -2 -11   4     6014.48     6296.25    116.70 o 
  -1 -11   4        3.11       41.71     27.65 o 
   0 -11   4       47.61       42.39     36.00 o 
   1 -11   4     4988.88     4931.05    103.83 o 
   2 -11   4     1821.16     1876.91     78.66 o 
   3 -11   4      435.23      370.69     35.27 o 
   4 -11   4      858.36      887.75     93.43 o 
   5 -11   4     2897.60     3126.36    101.03 o 
   6 -11   4      403.45      535.08     92.23 o 
  -9 -10   4       32.46       45.47     29.17 o 
  -8 -10   4      604.81      526.66     98.77 o 
  -7 -10   4     1596.26     1356.03     78.65 o 
  -6 -10   4      340.53      654.61    118.93 o 
  -5 -10   4      167.74      126.30     20.70 o 
  -4 -10   4     4511.70     4377.87    100.99 o 
  -3 -10   4      177.76      279.28     25.89 o 
  -2 -10   4     1116.17     1275.27     47.53 o 
  -1 -10   4     1901.02     1482.55     54.21 o 
   0 -10   4     3443.40     3276.69     79.56 o 
   1 -10   4       18.45       28.75     24.77 o 
   2 -10   4     9660.34     9600.32    186.48 o 
   3 -10   4      532.93      496.51     35.75 o 
   4 -10   4      319.87      210.98     81.48 o 
   5 -10   4      141.60      108.43     53.10 o 
   6 -10   4      189.35      235.16     77.07 o 
   7 -10   4      476.74      543.54     78.35 o 
  -9  -9   4      981.57      928.57     79.53 o 
  -8  -9   4      103.11       54.93     52.96 o 
  -7  -9   4        2.40       76.22     46.16 o 
  -6  -9   4     9232.04    10594.49    296.56 o 
  -5  -9   4     1300.92     1133.49     38.73 o 
  -4  -9   4        2.19       42.02     13.31 o 
  -3  -9   4     5048.22     4582.82     96.00 o 
  -2  -9   4      913.61      683.99     34.80 o 
  -1  -9   4     4578.21     4510.53     78.80 o 
   0  -9   4     4181.22     4379.52     91.21 o 
   1  -9   4     1410.29     1149.52     53.36 o 
   2  -9   4     3287.76     2783.78     84.28 o 
   3  -9   4     4678.64     4591.93    113.12 o 
   4  -9   4     3781.86     3684.42    178.52 o 
   5  -9   4     2471.08     2686.75    212.55 o 
   6  -9   4      206.43      377.69    101.65 o 
   7  -9   4      160.48      248.11     82.14 o 
  -9  -8   4       13.74       60.95     32.07 o 
  -8  -8   4      279.37      356.53     74.97 o 
  -7  -8   4    10993.89    12105.05    283.17 o 
  -6  -8   4      629.72      469.12     75.39 o 
  -5  -8   4      104.22      106.40     38.78 o 
  -4  -8   4     2886.35     3179.28     72.82 o 
  -3  -8   4      843.75     1057.99     34.17 o 
  -2  -8   4     2492.28     2393.86     47.39 o 
  -1  -8   4     3457.55     3937.10     58.96 o 
   0  -8   4     8025.51     8750.70    126.66 o 
   1  -8   4      118.97       64.26     19.70 o 
   2  -8   4        2.49       32.99     18.60 o 
   3  -8   4     7016.53     7068.36    163.99 o 
   4  -8   4      258.92      316.02     35.15 o 
   5  -8   4      809.02      840.17    111.23 o 
   6  -8   4      206.04       70.33     72.90 o 
   7  -8   4      577.62      586.26     97.00 o 
   8  -8   4       18.32       12.97     31.10 o 
  -9  -7   4      657.09      610.61     66.95 o 
  -8  -7   4        9.53       13.82     36.95 o 
  -7  -7   4     1131.24     1018.39    118.26 o 
  -6  -7   4      173.32       80.18     52.76 o 
  -5  -7   4     1157.48     1219.03     54.16 o 
  -4  -7   4     2180.91     2022.11     46.17 o 
  -3  -7   4     5509.98     4802.78     80.20 o 
  -2  -7   4      399.89      154.49     26.04 o 
  -1  -7   4     2929.67     2769.91     51.52 o 
   0  -7   4    20301.64    20325.43    174.49 o 
   1  -7   4    25893.87    26184.77    240.64 o 
   2  -7   4      258.13      249.36     38.93 o 
   3  -7   4     1728.94     1581.86    104.36 o 
   4  -7   4     7424.75     7304.15    179.71 o 
   5  -7   4     3567.01     3722.18    160.72 o 
   6  -7   4      170.86      157.81    115.64 o 
   7  -7   4     1978.23     2034.35    158.38 o 
   8  -7   4      859.32      648.62    105.92 o 
  -9  -6   4       16.12        6.21     25.31 o 
  -8  -6   4       70.95       61.34     37.86 o 
  -7  -6   4      285.26      219.16     58.67 o 
  -6  -6   4     3839.74     3998.39    155.11 o 
  -5  -6   4      169.74      175.94     34.60 o 
  -4  -6   4      127.53       80.26     26.53 o 
  -3  -6   4     5474.26     5626.39     79.49 o 
  -2  -6   4      764.66      642.56     32.05 o 
  -1  -6   4     3944.78     3763.48     52.92 o 
   0  -6   4    17083.37    19380.40    180.83 o 
   1  -6   4       21.41       32.45     19.10 o 
   2  -6   4     4380.97     4266.72     54.26 o 
   3  -6   4     1449.73     1373.31     45.47 o 
   4  -6   4      221.46      354.41     26.45 o 
   5  -6   4     4458.06     4385.62    204.61 o 
   6  -6   4     5656.69     5810.85    246.43 o 
   7  -6   4     1114.84     1207.78     89.87 o 
   8  -6   4      462.65      421.63     64.07 o 
 -10  -5   4     1050.74      922.69    158.81 o 
  -9  -5   4      167.16      210.99     78.98 o 
  -8  -5   4      223.90      305.61     63.43 o 
  -7  -5   4       27.17       20.03     27.84 o 
  -6  -5   4      636.27      575.83     72.61 o 
  -5  -5   4      760.07      534.27     31.81 o 
  -4  -5   4      124.44       48.16     22.73 o 
  -3  -5   4     1165.36      998.96     24.36 o 
  -2  -5   4       13.39       14.72     13.99 o 
  -1  -5   4      827.20      896.76     34.87 o 
   0  -5   4     4692.52     4736.29     59.70 o 
   1  -5   4    25163.04    26185.78    235.72 o 
   2  -5   4     2206.98     2209.16     49.81 o 
   3  -5   4       48.69       88.68     21.06 o 
   4  -5   4    16137.89    16159.95    294.31 o 
   5  -5   4     1552.92     1763.65    122.23 o 
   6  -5   4      663.84      634.60    160.52 o 
   7  -5   4     3479.71     3306.82    117.67 o 
   8  -5   4     3262.87     3516.73    119.78 o 
 -10  -4   4        1.80        6.86     39.17 o 
  -9  -4   4        1.44       73.21     47.77 o 
  -8  -4   4     2310.50     2799.83    113.80 o 
  -7  -4   4       16.31       81.48     42.15 o 
  -6  -4   4      166.16      270.68     40.02 o 
  -5  -4   4     9625.16     9813.50    161.82 o 
  -4  -4   4      428.59      541.57     35.83 o 
  -3  -4   4     2916.31     3786.82     65.40 o 
  -2  -4   4     1118.94      859.53     29.77 o 
  -1  -4   4     2329.59     1979.32     40.18 o 
   0  -4   4     9249.39     9301.18     92.15 o 
   1  -4   4     2398.84     2082.02     41.84 o 
   2  -4   4      332.11      207.02     27.71 o 
   3  -4   4    18002.32    18152.43    259.87 o 
   4  -4   4        9.16       60.79     18.08 o 
   5  -4   4       58.84       94.85     57.69 o 
   6  -4   4      732.10      602.80     77.01 o 
   7  -4   4     2310.27     2507.86     98.58 o 
   8  -4   4      274.94      252.20     65.45 o 
   9  -4   4      463.36      496.70     81.22 o 
 -10  -3   4      494.41      270.02    109.06 o 
  -9  -3   4        8.64       26.70     22.88 o 
  -8  -3   4       90.96       75.32     46.03 o 
  -7  -3   4     1174.96     1032.44     60.49 o 
  -6  -3   4        9.65        2.35     20.17 o 
  -5  -3   4       14.12       44.61     26.62 o 
  -4  -3   4    13650.26    13585.33    181.82 o 
  -3  -3   4     9355.02     8094.41    120.59 o 
  -2  -3   4      904.19      706.99     22.33 o 
  -1  -3   4     2038.00     1849.61     36.40 o 
   0  -3   4     1353.07     1080.81     30.22 o 
   1  -3   4      157.06      107.73     22.70 o 
   2  -3   4      131.54       83.51     24.74 o 
   3  -3   4    17259.41    15876.13    140.48 o 
   4  -3   4     4466.45     4218.63     89.59 o 
   5  -3   4      254.31      209.05     25.16 o 
   6  -3   4       20.61       54.06     48.89 o 
   7  -3   4     3138.23     3378.35    141.87 o 
   8  -3   4     7037.37     7471.54    157.29 o 
   9  -3   4       14.15       -7.91     29.86 o 
 -10  -2   4      470.47      227.42    134.36 o 
  -9  -2   4      278.51      382.23     97.63 o 
  -8  -2   4     3508.30     3580.01    120.45 o 
  -7  -2   4     5507.80     5529.81    136.35 o 
  -6  -2   4     2283.73     2277.66     65.71 o 
  -5  -2   4       27.47       76.66     17.69 o 
  -4  -2   4    44253.10    46188.53    258.53 o 
  -3  -2   4      169.40      335.88     32.33 o 
  -2  -2   4      106.68       72.82     13.92 o 
  -1  -2   4    15721.27    16081.36     95.44 o 
   0  -2   4    17601.29    20496.20    101.78 o 
   1  -2   4     3222.80     2907.76     43.70 o 
   2  -2   4      377.33      391.04     33.82 o 
   3  -2   4    26984.12    25842.21    247.54 o 
   4  -2   4      270.53      162.85     29.15 o 
   5  -2   4      290.28      370.50    100.77 o 
   6  -2   4      130.56      133.95     32.70 o 
   7  -2   4     1045.53     1226.14    113.80 o 
   8  -2   4      517.56      544.04     73.35 o 
   9  -2   4       11.92       49.49     41.84 o 
 -10  -1   4      170.50      146.94     83.19 o 
  -9  -1   4      200.05      241.28    107.21 o 
  -8  -1   4        9.96       44.01     24.44 o 
  -7  -1   4     1174.87     1144.46     68.51 o 
  -6  -1   4     1837.15     1789.51     48.15 o 
  -5  -1   4    17450.18    18504.10    169.39 o 
  -4  -1   4      162.34      138.75     18.33 o 
  -3  -1   4    10429.30     9428.81     89.03 o 
  -2  -1   4    10421.51     9728.89     95.89 o 
  -1  -1   4    15382.49    16788.41    138.71 o 
   0  -1   4   133353.73   143412.28    295.46 o 
   1  -1   4     4029.34     4904.45     73.05 o 
   2  -1   4     1415.76     1445.39     42.73 o 
   3  -1   4       84.21       22.45     22.24 o 
   4  -1   4     5647.86     5419.06    107.20 o 
   5  -1   4      603.58      793.72     55.12 o 
   6  -1   4      570.47      474.30     37.81 o 
   7  -1   4     1960.05     1842.14     87.12 o 
   8  -1   4      110.35      131.30     56.43 o 
   9  -1   4      134.90      130.34     45.32 o 
  -9   0   4      181.95      143.23     82.48 o 
  -8   0   4     4763.27     4851.67    124.11 o 
  -7   0   4     1869.29     2047.26     47.59 o 
  -6   0   4     6849.28     7326.97    118.82 o 
  -5   0   4     8400.80     9277.53     89.89 o 
  -4   0   4    36845.03    44216.85    268.76 o 
  -3   0   4     7959.05     9418.42     90.60 o 
  -2   0   4      621.40      660.76     28.92 o 
  -1   0   4     3369.75     3735.15     53.11 o 
   0   0   4     2292.88     2519.12     50.62 o 
   1   0   4     2809.72     3279.11     59.30 o 
   2   0   4     7310.48     7780.64     78.15 o 
   3   0   4     2314.06     2306.01     50.31 o 
   4   0   4      998.92     1187.71     44.76 o 
   5   0   4      446.47      471.09     36.02 o 
   6   0   4    14334.66    15098.62    240.65 o 
   7   0   4        2.22       28.34     23.00 o 
   8   0   4      318.08      385.96     68.88 o 
   9   0   4       53.80       12.76     45.60 o 
  -9   1   4     1717.73     1599.08    190.68 o 
  -8   1   4      826.24      962.02    143.80 o 
  -7   1   4       63.97       73.89     20.50 o 
  -6   1   4     1147.72     1272.68     40.43 o 
  -5   1   4       64.65      143.61     28.40 o 
  -4   1   4       30.83      170.37     25.85 o 
  -3   1   4    21649.63    22396.79    131.95 o 
  -2   1   4     2476.02     2802.96     38.84 o 
  -1   1   4     1841.07     2107.37     35.73 o 
   0   1   4     2722.13     3624.73     65.16 o 
   1   1   4    33443.00    37208.48    148.77 o 
   2   1   4     6109.10     5806.32     94.78 o 
   3   1   4      814.72      943.36     42.23 o 
   4   1   4    12206.69    13657.31    159.88 o 
   5   1   4      168.44      209.45     29.04 o 
   6   1   4      876.64     1013.73     48.94 o 
   7   1   4       98.06       79.81     34.96 o 
   8   1   4       17.89      116.59     40.40 o 
   9   1   4        0.86       17.60     44.24 o 
  -8   2   4     4028.10     4164.77    156.18 o 
  -7   2   4      367.15      499.36     37.55 o 
  -6   2   4      639.55      622.57     35.96 o 
  -5   2   4     4403.06     4623.54     93.96 o 
  -4   2   4    41017.71    47164.69    877.91 o 
  -3   2   4    23683.40    28138.46    321.82 o 
  -2   2   4     1109.59     1076.15     30.70 o 
  -1   2   4       26.08       21.84     20.51 o 
   0   2   4    70732.70    70647.55    426.86 o 
   1   2   4     2104.64     2593.46     42.07 o 
   2   2   4      511.26      499.64     40.31 o 
   3   2   4    12039.62    11794.07     97.91 o 
   4   2   4      287.55      394.94     34.53 o 
   5   2   4       61.12       38.11     14.23 o 
   6   2   4     3841.59     3541.38    105.21 o 
   7   2   4     3504.25     3393.00    118.71 o 
   8   2   4     1559.98     1600.21     56.68 o 
   9   2   4     1912.93     1864.38    133.08 o 
  -9   3   4     1538.37     1138.10    249.15 o 
  -8   3   4     1089.27      987.96     85.32 o 
  -7   3   4     8368.81     8963.16    185.06 o 
  -6   3   4       13.13      164.78     37.10 o 
  -5   3   4     4446.97     4649.03    102.72 o 
  -4   3   4    16928.09    16204.83    345.35 o 
  -3   3   4    31301.65    35989.56    375.33 o 
  -2   3   4     1018.46     1157.34     32.60 o 
  -1   3   4      140.28       64.56     26.61 o 
   0   3   4     1258.13     1554.22     37.81 o 
   1   3   4    20457.26    18062.81    146.38 o 
   2   3   4     2387.75     2383.52     78.51 o 
   3   3   4     9748.64     9296.85    126.27 o 
   4   3   4     2126.43     2140.60     53.71 o 
   5   3   4       59.75       51.11     20.14 o 
   6   3   4     1003.51      773.75     47.31 o 
   7   3   4     6359.36     6688.90    143.62 o 
   8   3   4      187.35      239.97     45.99 o 
   9   3   4       81.70      143.89     50.33 o 
  10   3   4     1012.08      952.42    158.81 o 
  -9   4   4      278.27      198.40     46.84 o 
  -8   4   4    13990.32    13800.67    241.21 o 
  -7   4   4     1268.56     1179.28    142.41 o 
  -6   4   4     3229.13     3350.36    129.31 o 
  -5   4   4     9318.65     9602.90    267.32 o 
  -4   4   4     3309.57     3581.73     79.66 o 
  -3   4   4      202.58      139.57     20.43 o 
  -2   4   4       15.26        4.32     16.92 o 
  -1   4   4    18492.22    18067.88    189.94 o 
   0   4   4     1442.63     2030.71     37.92 o 
   2   4   4     8536.58     8624.30     84.98 o 
   3   4   4     3156.33     3007.29     72.09 o 
   4   4   4     7505.00     6149.85     98.39 o 
   5   4   4      160.65      193.03     25.90 o 
   6   4   4     1048.19      865.29     32.99 o 
   7   4   4     1361.66     1776.00     59.98 o 
   8   4   4       44.36       21.16     19.85 o 
   9   4   4     1634.46     1195.73     98.49 o 
  10   4   4     1409.34     1599.51    143.23 o 
  -9   5   4      714.10      765.72    102.27 o 
  -8   5   4      163.68      209.40     75.07 o 
  -7   5   4     2506.97     2558.33    123.79 o 
  -6   5   4       75.79       30.59     39.17 o 
  -5   5   4     3341.80     3004.06     95.15 o 
  -4   5   4       43.40       19.99     23.98 o 
  -3   5   4       18.77       24.55     23.88 o 
  -2   5   4     5701.34     4891.17     74.84 o 
  -1   5   4       49.79       34.36     20.82 o 
   0   5   4     5980.03     6750.79     70.70 o 
   1   5   4    26000.93    25562.91    211.55 o 
   2   5   4        6.81        8.80      8.59 o 
   3   5   4      549.06      607.47     41.62 o 
   4   5   4    14843.21    15465.56    171.95 o 
   5   5   4     5702.50     5378.62    100.72 o 
   6   5   4     1871.00     1823.32     51.93 o 
   7   5   4     4714.61     5166.02    172.83 o 
   8   5   4       28.49       39.21     22.45 o 
   9   5   4       12.27       86.62     56.89 o 
  10   5   4      625.83      439.69     69.33 o 
  -9   6   4      384.09      470.01     74.30 o 
  -8   6   4     2231.98     2322.56     92.95 o 
  -7   6   4     1003.13      848.52    102.62 o 
  -6   6   4        3.75       -3.21     34.38 o 
  -5   6   4     1932.17     1995.12    126.70 o 
  -4   6   4    10255.60    10604.26    341.84 o 
  -3   6   4     3165.95     2920.43     63.14 o 
  -2   6   4     2203.27     2181.36     55.08 o 
  -1   6   4    30357.87    30318.61    174.23 o 
   0   6   4      554.87      525.73     41.22 o 
   1   6   4    13690.34    14344.36    207.65 o 
   2   6   4       10.52      -11.40     24.85 o 
   3   6   4    21435.10    21060.08    180.11 o 
   4   6   4     5756.55     4577.28     87.19 o 
   5   6   4    16447.88    17747.38    176.24 o 
   6   6   4    13778.26    13830.36    178.20 o 
   7   6   4      694.25      544.58     59.68 o 
   8   6   4       31.52       27.17     29.02 o 
   9   6   4     2474.50     2308.19     69.66 o 
  10   6   4      517.01      512.16     83.19 o 
  -8   7   4      633.42      652.98     85.19 o 
  -7   7   4      263.35      251.17     60.43 o 
  -6   7   4      190.09      175.35     48.48 o 
  -5   7   4      335.31      395.05     65.62 o 
  -4   7   4     4665.93     4406.34    141.15 o 
  -3   7   4     3721.78     3495.82     91.73 o 
  -2   7   4     1799.42     1625.22     54.79 o 
  -1   7   4      139.14       38.54     21.91 o 
   0   7   4     3931.17     3589.15     72.41 o 
   1   7   4     4426.58     4005.84     66.66 o 
   2   7   4     7286.65     5932.56    244.00 o 
   3   7   4     3986.05     3877.62     76.34 o 
   4   7   4     1536.91     1434.69     49.32 o 
   5   7   4     1417.97     1704.72     64.33 o 
   6   7   4      619.77      718.12     31.60 o 
   7   7   4     2377.06     2218.27     52.81 o 
   8   7   4       65.51       47.89     31.52 o 
   9   7   4      101.17      199.31     56.32 o 
  10   7   4     1334.48     1142.24    166.24 o 
  -8   8   4     2675.39     2480.60    132.08 o 
  -7   8   4       21.30       80.54     49.87 o 
  -6   8   4     1754.87     1653.45    133.42 o 
  -5   8   4     5495.85     5985.27    168.74 o 
  -4   8   4      199.13      224.30     55.99 o 
  -3   8   4        0.02       14.32     14.51 o 
  -2   8   4      143.32      117.57     25.31 o 
  -1   8   4     4171.03     3425.25     75.70 o 
   0   8   4     5366.33     5375.99     76.84 o 
   1   8   4      724.21      565.41     35.44 o 
   2   8   4     4420.00     4206.19    147.60 o 
   3   8   4      425.43      438.50     20.72 o 
   4   8   4      380.13      177.37     18.78 o 
   5   8   4     7541.61     6915.76    194.56 o 
   6   8   4     8979.76     9318.94    160.29 o 
   7   8   4      409.70      448.26     37.41 o 
   8   8   4       15.93       23.12     22.46 o 
   9   8   4     2592.91     2553.90     70.80 o 
  -8   9   4      179.24      131.74     76.83 o 
  -7   9   4      246.57      415.67    108.06 o 
  -6   9   4      841.71      768.00    108.06 o 
  -5   9   4      649.01      777.60    109.91 o 
  -4   9   4     1308.83     1020.30    117.22 o 
  -3   9   4      513.17      448.15     52.82 o 
  -2   9   4      646.28      776.88     38.57 o 
  -1   9   4      409.51      456.81     36.18 o 
   0   9   4      756.09      840.46     57.22 o 
   1   9   4      159.28      123.56     22.97 o 
   2   9   4     3426.63     3639.43     69.11 o 
   3   9   4    11516.12    10526.24    192.24 o 
   4   9   4      474.84      269.77     18.70 o 
   5   9   4     7085.37     6647.31    136.46 o 
   6   9   4      237.40      284.89     20.56 o 
   7   9   4     2446.03     2417.85     99.65 o 
   8   9   4        0.86       34.06     27.25 o 
   9   9   4      442.96      497.23     56.36 o 
  -8  10   4     1834.35     1899.18    153.59 o 
  -7  10   4       56.08        1.40     37.89 o 
  -6  10   4        1.76       30.29     41.52 o 
  -5  10   4     4185.42     4844.42    218.99 o 
  -4  10   4       85.71      133.08     76.04 o 
  -3  10   4      335.54      334.15     44.20 o 
  -2  10   4     3383.61     3440.06     91.58 o 
  -1  10   4     6174.62     6679.33    149.60 o 
   0  10   4      697.53      703.40     38.69 o 
   1  10   4    13788.93    12773.16    172.41 o 
   2  10   4    10993.25    11086.67    126.33 o 
   3  10   4     5689.19     5299.24    160.31 o 
   4  10   4     1146.45      850.59     20.19 o 
   5  10   4      413.32      506.32     41.24 o 
   6  10   4     1317.77     1075.28     57.18 o 
   7  10   4      149.61      100.88     62.84 o 
   8  10   4       94.30       51.45     22.42 o 
   9  10   4      657.09      679.40    112.78 o 
  -7  11   4        6.97       57.54     52.45 o 
  -6  11   4     2455.85     2388.83    112.74 o 
  -5  11   4      211.86      213.13     92.77 o 
  -4  11   4     4751.57     5097.69    217.30 o 
  -3  11   4     2251.11     2483.60     88.24 o 
  -2  11   4    10060.68     9747.13    511.30 o 
  -1  11   4    17765.16    19706.88    198.14 o 
   0  11   4     1271.37     1257.24     48.59 o 
   1  11   4     6524.92     6075.67    101.31 o 
   2  11   4        0.20        5.18     10.21 o 
   3  11   4     2007.19     2065.42     63.34 o 
   4  11   4      382.65      410.53     20.84 o 
   5  11   4     5493.02     6031.44    111.25 o 
   6  11   4      108.45       86.37     18.16 o 
   7  11   4     1348.13     1406.69    138.81 o 
   8  11   4      149.87      129.10     63.32 o 
   9  11   4      359.26      485.86    118.93 o 
  -7  12   4      305.47      329.21     75.92 o 
  -6  12   4      136.16       53.34     56.39 o 
  -5  12   4      270.27      368.07    123.64 o 
  -4  12   4      403.49      306.76     87.48 o 
  -3  12   4      968.56     1041.95     73.50 o 
  -2  12   4     8017.81     8052.13    132.81 o 
  -1  12   4     6506.50     6647.27    224.89 o 
   0  12   4      994.36     1052.35     57.36 o 
   1  12   4     1114.24     1316.79     58.53 o 
   2  12   4    23596.73    25350.71    248.70 o 
   3  12   4       42.46        6.83     14.90 o 
   4  12   4       53.96       27.42     10.48 o 
   5  12   4     4090.41     3795.66     92.58 o 
   6  12   4     2951.18     3136.66    106.84 o 
   7  12   4      195.22      157.78     32.26 o 
   8  12   4      166.65       80.46     26.05 o 
   9  12   4       80.08      119.21     62.32 o 
  -7  13   4        9.36      -32.57     32.57 o 
  -6  13   4     1878.80     1651.20    121.27 o 
  -5  13   4      624.28      764.88    117.35 o 
  -4  13   4      216.49      114.16    115.64 o 
  -3  13   4     2411.98     2466.34    120.56 o 
  -2  13   4     1369.31     1426.71    109.56 o 
  -1  13   4      706.85      578.29     47.20 o 
   0  13   4     1017.32     1299.46     52.94 o 
   1  13   4    14620.07    15622.22    460.05 o 
   2  13   4     1748.94     1668.68    104.73 o 
   3  13   4      269.37      144.53     23.87 o 
   4  13   4       32.56       61.48     16.86 o 
   5  13   4       18.01       42.11     24.38 o 
   6  13   4      215.75      200.94     36.60 o 
   7  13   4       81.58       59.18     25.10 o 
   8  13   4       12.87      -15.29     43.88 o 
   9  13   4      128.86       57.32     75.62 o 
  -6  14   4      686.26      830.42     87.25 o 
  -5  14   4     2894.16     2896.85    334.91 o 
  -4  14   4      102.70       70.27    103.63 o 
  -3  14   4        1.71       16.81     20.87 o 
  -2  14   4     4252.41     4535.08    153.78 o 
  -1  14   4     6450.46     7056.16    128.60 o 
   0  14   4     1304.26     1119.80     58.02 o 
   1  14   4     2256.89     1983.97     69.88 o 
   2  14   4    14311.08    15830.83    342.88 o 
   3  14   4      945.29      847.46     73.05 o 
   4  14   4      252.44      140.28     24.31 o 
   5  14   4      554.47      449.93     41.15 o 
   6  14   4     4235.30     4717.72    199.43 o 
   7  14   4        0.17       -3.06     20.99 o 
   8  14   4       16.77      215.84    105.49 o 
   9  14   4      186.79      290.17     95.06 o 
  -6  15   4     1763.26     2016.76    169.67 o 
  -5  15   4        5.14        8.38     52.46 o 
  -4  15   4        7.52       31.24     39.29 o 
  -3  15   4     2208.12     2481.85    151.89 o 
  -2  15   4     2508.86     2825.19     88.10 o 
  -1  15   4      133.91       55.01     60.82 o 
   0  15   4     1078.03     1157.81     55.31 o 
   1  15   4     1507.31     1910.48     99.73 o 
   2  15   4      172.36       98.97     31.15 o 
   3  15   4      398.65      275.77     31.88 o 
   4  15   4      528.78      270.02     89.55 o 
   5  15   4      167.85      199.55     54.60 o 
   6  15   4        3.74        6.23     24.85 o 
   7  15   4       17.48       28.90     74.04 o 
   8  15   4      375.76      350.64    116.50 o 
  -5  16   4     2095.99     2188.54    172.59 o 
  -4  16   4      992.68     1177.51    123.22 o 
  -3  16   4      571.34      533.89     54.03 o 
  -2  16   4      824.70      694.91     57.20 o 
  -1  16   4        3.52       20.87     38.81 o 
   0  16   4      778.06      639.32     63.15 o 
   1  16   4      260.03      214.81     31.96 o 
   2  16   4      455.07      334.76     30.44 o 
   3  16   4     1110.77     1006.17    113.06 o 
   4  16   4      712.40      619.21     30.42 o 
   5  16   4      433.70      481.01     73.54 o 
   6  16   4      822.43      786.44     83.31 o 
   7  16   4        6.40      -24.44     51.60 o 
   8  16   4     1023.66     1159.97    174.39 o 
  -5  17   4      322.27      262.87     84.34 o 
  -4  17   4       92.73      120.60     55.64 o 
  -3  17   4     1889.29     2090.78    116.57 o 
  -2  17   4     3415.70     3707.60     83.33 o 
  -1  17   4      187.85      165.23     42.09 o 
   0  17   4       86.02       43.04     26.66 o 
   1  17   4      153.95      150.42     31.72 o 
   2  17   4        0.90       36.26     21.49 o 
   3  17   4     1082.35      892.57     45.15 o 
   4  17   4        4.90       16.07     34.55 o 
   5  17   4      392.22      403.28     77.52 o 
   6  17   4       41.84       71.78     38.44 o 
   7  17   4        2.78      184.25    107.49 o 
   8  17   4      316.41      300.03    113.21 o 
  -4  18   4       10.13       -3.12     34.19 o 
  -3  18   4      267.13      137.74     65.54 o 
  -2  18   4     2175.19     2343.38     75.35 o 
  -1  18   4      422.14      523.97     61.64 o 
   0  18   4      355.06      311.47     49.43 o 
   1  18   4      169.68      109.80     57.85 o 
   2  18   4     2644.05     3213.12     96.65 o 
   3  18   4     1551.54     1487.80     55.78 o 
   4  18   4       41.49       59.80     46.52 o 
   5  18   4     2357.07     2526.92     95.36 o 
   6  18   4      593.49      567.67    106.49 o 
   7  18   4        1.16       11.44     51.60 o 
  -3  19   4     1246.51     1293.31    110.45 o 
  -2  19   4     1469.03     1681.43     66.59 o 
  -1  19   4      762.23      730.90     67.02 o 
   0  19   4       52.08      105.46     45.03 o 
   1  19   4     2497.29     3075.47     91.53 o 
   2  19   4      336.29      286.71     45.36 o 
   3  19   4      152.51      169.72     72.58 o 
   4  19   4      614.91      663.51     76.64 o 
   5  19   4      256.56      114.01     88.05 o 
   6  19   4        1.42       13.96     74.26 o 
   7  19   4     1139.62     1482.73    175.25 o 
  -2  20   4      402.04      308.76     60.44 o 
  -1  20   4      215.39      174.91     44.50 o 
   0  20   4       75.72       27.70     28.51 o 
   1  20   4      409.24      243.16     41.11 o 
   2  20   4      890.79      831.39     60.39 o 
   3  20   4       12.11       17.58     29.59 o 
   4  20   4       65.16       21.82     44.31 o 
   5  20   4      859.60     1066.49    346.78 o 
   6  20   4      226.61      284.74    117.50 o 
  -1  21   4        8.21       46.13     41.65 o 
   0  21   4      505.97      554.50     90.69 o 
   1  21   4      696.71      953.81     67.20 o 
   2  21   4        8.38       89.30     49.68 o 
   3  21   4       23.70       32.46     44.61 o 
   4  21   4      585.49      815.54     88.87 o 
   5  21   4       44.85       10.10     31.72 o 
   0  22   4       38.43       19.79     22.90 o 
   1  22   4       52.83       -2.89     41.81 o 
   2  22   4       91.56       72.47     51.93 o 
   3  22   4       11.24       29.16     42.02 o 
   4  22   4      238.85       29.41     35.16 o 
  -4 -19   5      241.46      141.76     58.46 o 
  -3 -19   5      843.30      996.85     71.66 o 
  -2 -19   5       34.07       11.90     25.41 o 
  -1 -19   5      256.77      170.24     45.35 o 
   0 -19   5      160.45      156.33     43.67 o 
  -5 -18   5        0.92        7.15     37.31 o 
  -4 -18   5     2581.69     2920.67     82.86 o 
  -3 -18   5      275.54      176.14     51.44 o 
  -2 -18   5       17.64       18.80     25.62 o 
  -1 -18   5     4017.39     3941.23     97.94 o 
   0 -18   5     2699.81     2629.55    106.70 o 
   1 -18   5       41.62       10.19     24.65 o 
   2 -18   5       19.93      -14.85     64.75 o 
  -6 -17   5        1.81       -6.58     24.73 o 
  -5 -17   5       64.70       30.45     59.96 o 
  -4 -17   5      214.75      185.25     48.82 o 
  -3 -17   5      230.48      239.74     47.93 o 
  -2 -17   5     1110.68      956.62     82.66 o 
  -1 -17   5      719.01      562.25     68.06 o 
   0 -17   5        8.42       12.51     27.96 o 
   1 -17   5      472.62      454.48     61.68 o 
   2 -17   5        6.49       27.59     38.05 o 
   3 -17   5      333.81      357.37     67.67 o 
  -7 -16   5      727.37      650.53    155.95 o 
  -6 -16   5      135.73      114.89     87.34 o 
  -5 -16   5     1045.63     1128.20    130.58 o 
  -4 -16   5     4532.13     4585.13     95.67 o 
  -3 -16   5      768.49      852.89     94.80 o 
  -2 -16   5      916.58     1140.24     74.78 o 
  -1 -16   5     1513.64     1490.19     76.75 o 
   0 -16   5     3268.61     3187.43     87.97 o 
   1 -16   5      457.37      297.67     88.15 o 
   2 -16   5     1029.43     1091.23     77.88 o 
   3 -16   5     2657.80     2566.57    133.83 o 
  -7 -15   5        2.75        4.95     22.44 o 
  -6 -15   5      779.93      750.33     75.76 o 
  -5 -15   5      954.08      850.84    149.73 o 
  -4 -15   5      440.22      305.49     48.14 o 
  -3 -15   5       13.01       21.27     36.82 o 
  -2 -15   5     1247.06     1255.52     85.12 o 
  -1 -15   5     1204.27     1166.75     78.43 o 
   0 -15   5     3169.97     3211.15    104.77 o 
   1 -15   5       67.41      112.26     45.54 o 
   2 -15   5       18.47       55.14     94.87 o 
   3 -15   5      477.50      284.24     73.77 o 
   4 -15   5      896.24     1109.80    198.97 o 
  -8 -14   5      635.91      771.31    129.65 o 
  -7 -14   5      538.14      526.76     67.29 o 
  -6 -14   5        0.05        3.22     28.94 o 
  -5 -14   5      808.53      642.97     85.37 o 
  -4 -14   5     3159.45     3073.80    127.63 o 
  -3 -14   5      136.45       69.98     29.81 o 
  -2 -14   5        1.26      -10.41     25.37 o 
  -1 -14   5     4238.27     4319.68    118.49 o 
   0 -14   5      691.60      695.06     72.65 o 
   1 -14   5      264.60      218.56     51.51 o 
   2 -14   5     3715.99     3763.94    104.41 o 
   3 -14   5      452.41      386.93     71.13 o 
   4 -14   5      259.39      181.88     75.18 o 
   5 -14   5     1057.40     1053.92    133.06 o 
  -8 -13   5       92.85       51.32     39.13 o 
  -7 -13   5        9.36        8.76     70.18 o 
  -6 -13   5      783.11      815.93     91.01 o 
  -5 -13   5       38.36       56.87     29.29 o 
  -4 -13   5      219.76      207.63     36.91 o 
  -3 -13   5      389.42      387.69     86.98 o 
  -2 -13   5      350.25      343.74     57.94 o 
  -1 -13   5      394.80      309.57     56.50 o 
   0 -13   5      535.18      463.91     66.71 o 
   1 -13   5        0.40       33.69     22.81 o 
   2 -13   5      911.73      837.87     89.12 o 
   3 -13   5       21.56       15.10     13.55 o 
   4 -13   5     1617.43     1486.55     95.13 o 
   5 -13   5      325.31      335.00     77.69 o 
  -8 -12   5      763.79      580.00     68.22 o 
  -7 -12   5      179.63      232.48     66.53 o 
  -6 -12   5       21.12       11.70     29.95 o 
  -5 -12   5     5010.66     5162.69    100.79 o 
  -4 -12   5     4754.10     5039.06    112.61 o 
  -3 -12   5      823.13      749.85     44.18 o 
  -2 -12   5     1329.95     1158.31     77.93 o 
  -1 -12   5     8017.92     8398.22    178.05 o 
   0 -12   5     3164.72     3116.36    127.26 o 
   1 -12   5      161.98      275.36     79.12 o 
   2 -12   5      662.78      536.64     36.68 o 
   3 -12   5     2811.39     2678.38    115.47 o 
   4 -12   5     1929.58     2323.17    107.23 o 
   5 -12   5        0.54       31.90     60.39 o 
   6 -12   5     1706.05     1656.51    119.27 o 
  -9 -11   5     1551.58     1525.24    107.61 o 
  -8 -11   5      412.54      407.14     63.59 o 
  -7 -11   5       24.68      114.22     51.06 o 
  -6 -11   5     1942.92     2137.07     95.61 o 
  -5 -11   5     2630.17     2846.08    109.84 o 
  -4 -11   5      202.28      148.93     22.11 o 
  -3 -11   5       93.69       68.59     29.34 o 
  -2 -11   5     1914.39     1716.56     56.01 o 
  -1 -11   5       97.34       35.94     31.35 o 
   0 -11   5       13.66        5.06     30.76 o 
   1 -11   5       37.41       27.40     21.94 o 
   2 -11   5     2207.57     2140.32     80.12 o 
   3 -11   5     1496.73     1392.51     69.85 o 
   4 -11   5     1053.73      947.13     85.40 o 
   5 -11   5      817.22      926.68     90.03 o 
   6 -11   5      287.35      337.32     76.47 o 
  -9 -10   5      141.42      136.04     57.50 o 
  -8 -10   5     4680.97     5208.78    141.02 o 
  -7 -10   5     1594.82     1582.69    135.58 o 
  -6 -10   5     1943.56     1945.92    124.74 o 
  -5 -10   5     9679.08    10535.64    159.96 o 
  -4 -10   5     1953.36     2149.57     61.41 o 
  -3 -10   5       66.01       20.36     13.13 o 
  -2 -10   5     1640.48     1426.32     50.17 o 
  -1 -10   5     6084.52     5909.45    126.00 o 
   0 -10   5      819.99      872.21     52.32 o 
   1 -10   5      325.43      372.11     40.60 o 
   2 -10   5     5191.82     5242.73    136.03 o 
   3 -10   5      963.65     1011.90     77.99 o 
   4 -10   5        0.79       28.18     43.17 o 
   5 -10   5       59.16       28.92     38.05 o 
   6 -10   5     3208.98     3050.12    114.35 o 
   7 -10   5     2876.67     3016.97    165.75 o 
  -9  -9   5     3109.42     3308.95    147.45 o 
  -8  -9   5      400.10      544.24     77.64 o 
  -7  -9   5      282.81      278.31     60.79 o 
  -6  -9   5     7506.57     7921.10    216.97 o 
  -5  -9   5      199.29      230.52     24.42 o 
  -4  -9   5       69.60       81.23     18.89 o 
  -3  -9   5     1021.09     1054.37     38.97 o 
  -2  -9   5     2554.39     2625.65     74.60 o 
  -1  -9   5     2057.01     1982.64     47.87 o 
   0  -9   5      967.58      826.99     41.38 o 
   1  -9   5     4446.49     4225.16    107.25 o 
   2  -9   5     1367.79     1527.65     62.78 o 
   3  -9   5     2542.89     2305.66    103.09 o 
   4  -9   5      349.49      224.32     72.23 o 
   5  -9   5      174.50      160.21     58.26 o 
   6  -9   5      166.43      121.53     57.56 o 
   7  -9   5      175.97      201.96     75.43 o 
  -9  -8   5       51.76       81.25     44.64 o 
  -8  -8   5     2107.60     1895.30     88.26 o 
  -7  -8   5       23.34       11.72     27.24 o 
  -6  -8   5      900.66      708.46     81.73 o 
  -5  -8   5      553.89      389.07     38.28 o 
  -4  -8   5     3752.18     3721.97     84.13 o 
  -3  -8   5       10.08       33.25     16.19 o 
  -2  -8   5     4773.85     4196.94     73.12 o 
  -1  -8   5     6516.16     6239.66     98.50 o 
   0  -8   5      638.73      519.10     32.96 o 
   1  -8   5     3562.44     2715.67     62.83 o 
   2  -8   5    10897.12    10374.64    140.51 o 
   3  -8   5     1956.48     2037.13     83.98 o 
   4  -8   5        6.85       61.13     47.13 o 
   5  -8   5     1923.93     1785.02    119.47 o 
   6  -8   5     3404.47     3464.99    160.27 o 
   7  -8   5        5.21       46.25     64.97 o 
  -9  -7   5     3459.24     3302.57    101.95 o 
  -8  -7   5       50.50       25.42     29.77 o 
  -7  -7   5       80.50       19.89     42.02 o 
  -6  -7   5      293.19      325.52     67.54 o 
  -5  -7   5     4511.69     5322.12    154.51 o 
  -4  -7   5      223.75      249.10     18.67 o 
  -3  -7   5    11364.64    11734.81    116.09 o 
  -2  -7   5     8783.50     9658.25     95.91 o 
  -1  -7   5      792.23      804.67     33.18 o 
   0  -7   5       95.36      178.45     28.74 o 
   1  -7   5      656.21      655.33     32.01 o 
   2  -7   5     9467.86     9427.78    144.34 o 
   3  -7   5      852.82      714.60     45.56 o 
   4  -7   5       22.27        0.69     16.54 o 
   5  -7   5     1915.03     1939.38    102.46 o 
   6  -7   5      513.93      484.00    142.37 o 
   7  -7   5      251.97      317.78     81.41 o 
   8  -7   5      292.76      202.52     64.98 o 
  -9  -6   5     1707.61     1819.49    150.45 o 
  -8  -6   5        9.84       41.73     37.11 o 
  -7  -6   5       40.38       36.62     34.26 o 
  -6  -6   5      529.40      511.55     74.98 o 
  -5  -6   5     5708.19     6259.32    154.81 o 
  -4  -6   5     1016.20     1199.37     52.51 o 
  -3  -6   5      105.90      210.14     20.97 o 
  -2  -6   5    17931.45    17578.97    145.43 o 
  -1  -6   5    36776.98    39510.68    260.58 o 
   0  -6   5       87.73      105.88     25.05 o 
   1  -6   5      273.21      125.66     32.13 o 
   2  -6   5     5999.47     5944.83     98.75 o 
   3  -6   5     7057.72     6664.75    152.16 o 
   4  -6   5       89.94       60.62     50.17 o 
   5  -6   5     2087.98     2288.14    167.17 o 
   6  -6   5     6534.60     6602.17    248.00 o 
   7  -6   5        9.66       45.85     47.12 o 
   8  -6   5      131.52      117.31     46.68 o 
  -9  -5   5     2432.19     2663.81     89.53 o 
  -8  -5   5     1443.98     1428.45     85.05 o 
  -7  -5   5      117.70       99.27     47.22 o 
  -6  -5   5     3358.07     3409.06    159.29 o 
  -5  -5   5       54.38      137.78     33.16 o 
  -4  -5   5       89.00        7.11     21.01 o 
  -3  -5   5     1140.48      894.40     24.73 o 
  -2  -5   5    24126.29    26579.42    232.77 o 
  -1  -5   5      291.71      262.80     28.23 o 
   0  -5   5     2570.40     2487.39     45.46 o 
   1  -5   5     9077.64     9561.29    101.81 o 
   2  -5   5      562.17      270.49     26.57 o 
   3  -5   5     6976.85     6132.49    138.51 o 
   4  -5   5    18508.10    17973.02    599.94 o 
   5  -5   5     2408.43     2379.74    115.40 o 
   6  -5   5      250.08      264.41     86.24 o 
   7  -5   5     4951.23     5309.77    164.32 o 
   8  -5   5     1318.87     1364.74    104.35 o 
 -10  -4   5      387.78      475.99     90.62 o 
  -9  -4   5       41.70       96.01     53.49 o 
  -8  -4   5     1892.90     1880.77     83.37 o 
  -7  -4   5      972.26     1330.81    107.62 o 
  -6  -4   5      127.54      128.44     97.13 o 
  -5  -4   5     8708.95     8432.63    179.23 o 
  -4  -4   5       71.70      113.61     25.13 o 
  -3  -4   5      172.74      309.69     23.31 o 
  -2  -4   5     1837.33     1311.38     55.13 o 
  -1  -4   5    29150.27    30397.96    267.21 o 
   0  -4   5     2451.38     2063.66     38.25 o 
   1  -4   5      113.63      140.77     25.87 o 
   2  -4   5    21849.84    21534.36    137.50 o 
   3  -4   5     6090.80     5725.07    106.17 o 
   4  -4   5      546.11      634.50     82.35 o 
   5  -4   5     2163.25     2166.26    146.10 o 
   6  -4   5     6820.37     7275.87    210.11 o 
   7  -4   5       72.65       99.04     97.13 o 
   8  -4   5      352.11      367.28     72.13 o 
 -10  -3   5       92.38       64.32     61.89 o 
  -9  -3   5     4098.99     4107.82    118.60 o 
  -8  -3   5      175.46      216.02     61.69 o 
  -7  -3   5        0.60      -46.88     46.88 o 
  -6  -3   5    19161.41    20619.23    385.97 o 
  -5  -3   5     2140.98     2378.23     71.68 o 
  -4  -3   5     3848.04     3829.84     71.82 o 
  -3  -3   5        4.25       16.28     17.75 o 
  -2  -3   5     4017.44     3922.37     46.42 o 
  -1  -3   5     3392.90     2737.59     41.58 o 
   0  -3   5      953.84      715.09     30.34 o 
   1  -3   5    11407.69    12140.15     95.48 o 
   2  -3   5     7618.18     8241.16    105.41 o 
   3  -3   5      571.90      689.32     40.72 o 
   4  -3   5     5897.13     5390.24    116.29 o 
   5  -3   5     4539.49     4914.03    115.56 o 
   6  -3   5     1150.37     1082.19     51.76 o 
   7  -3   5       13.63       90.48     71.33 o 
   8  -3   5      658.31      795.63    111.14 o 
   9  -3   5      109.47       62.90     33.68 o 
 -10  -2   5      296.62      237.00     85.91 o 
  -9  -2   5     1340.79     1315.63    172.10 o 
  -8  -2   5      180.25       71.52     29.89 o 
  -7  -2   5     2600.86     2262.65     78.86 o 
  -6  -2   5     4075.82     4255.17    165.13 o 
  -5  -2   5     5627.78     5715.42    107.66 o 
  -4  -2   5      227.34      188.58     31.31 o 
  -3  -2   5        7.18        7.69     17.97 o 
  -2  -2   5    12869.13    12998.96     94.86 o 
  -1  -2   5     4473.67     4656.35     64.22 o 
   0  -2   5      693.18      646.93     32.69 o 
   1  -2   5    15199.81    15343.07    184.26 o 
   2  -2   5     7252.07     6682.20     91.02 o 
   3  -2   5      926.57      781.39     42.09 o 
   4  -2   5       21.49       27.12     15.14 o 
   5  -2   5    13065.70    14129.36    271.61 o 
   6  -2   5     1721.27     1997.00     91.64 o 
   7  -2   5      481.29      492.97     74.90 o 
   8  -2   5     2489.45     2332.51    122.64 o 
   9  -2   5     1617.73     1479.33    167.97 o 
  -9  -1   5     1410.80     1366.38    182.68 o 
  -8  -1   5     1133.91      988.83     55.76 o 
  -7  -1   5      573.37      565.02     34.29 o 
  -6  -1   5     3892.74     3929.19     92.20 o 
  -5  -1   5     4386.42     4692.81     66.08 o 
  -4  -1   5       82.24       49.05     13.01 o 
  -3  -1   5     3950.72     4347.94     62.56 o 
  -2  -1   5    19051.81    20521.01     95.82 o 
  -1  -1   5       77.53       55.17     22.53 o 
   0  -1   5      202.14      528.70     39.33 o 
   1  -1   5    21304.67    22704.37    104.38 o 
   2  -1   5       42.87        9.60     19.97 o 
   3  -1   5     2825.14     3296.26     71.21 o 
   4  -1   5      272.15      252.94     36.62 o 
   5  -1   5        3.89       43.15     51.22 o 
   6  -1   5        5.50       29.20     24.59 o 
   7  -1   5     2281.68     2195.70    102.33 o 
   8  -1   5       42.15       30.97     39.97 o 
   9  -1   5       84.20       71.90     38.95 o 
  -9   0   5      177.22      318.76     94.91 o 
  -8   0   5       93.66      148.11     62.32 o 
  -7   0   5        4.00        7.40     10.62 o 
  -6   0   5      607.04      511.81     31.22 o 
  -5   0   5     1933.74     2328.06     61.40 o 
  -4   0   5      132.56      170.99     21.09 o 
  -3   0   5      568.98      968.40     35.33 o 
  -2   0   5     6794.79     5910.48     95.13 o 
  -1   0   5    17304.65    19644.33     72.97 o 
   0   0   5      231.85      220.32     29.40 o 
   1   0   5     4952.87     5120.99     82.57 o 
   2   0   5     7306.48     7695.33     83.86 o 
   3   0   5     1146.84     1508.59     41.85 o 
   4   0   5     1940.81     1918.27     56.20 o 
   5   0   5     2239.65     1994.58    113.50 o 
   6   0   5     2081.92     2098.01     99.25 o 
   7   0   5      110.65      120.15     32.39 o 
   8   0   5      163.81       65.30     21.63 o 
   9   0   5     4559.44     5074.02    258.58 o 
  -9   1   5     1681.95     1591.94    200.12 o 
  -8   1   5     1736.52     1820.88     58.09 o 
  -7   1   5     8826.23     8746.04    164.98 o 
  -6   1   5    13128.85    14984.75    178.93 o 
  -5   1   5     7420.18     9638.91    102.42 o 
  -4   1   5      800.44      888.94     41.05 o 
  -3   1   5    21939.56    23345.10    137.15 o 
  -2   1   5     1143.34      925.19     29.92 o 
  -1   1   5     2076.63     2950.58     76.59 o 
   0   1   5     8863.90     8838.94    101.24 o 
   1   1   5    13785.63    12396.79    116.80 o 
   2   1   5      288.67      377.34     47.03 o 
   3   1   5       36.05       33.11     17.59 o 
   4   1   5     5187.40     5302.79    100.07 o 
   5   1   5     2027.63     1647.24     65.80 o 
   6   1   5      445.39      464.99     57.89 o 
   7   1   5      422.13      443.78     49.96 o 
   8   1   5     3048.56     3372.05    113.63 o 
   9   1   5        6.51       14.53     32.81 o 
  -8   2   5     2510.34     2378.82     74.36 o 
  -7   2   5     3987.82     3718.90    117.02 o 
  -6   2   5     3244.71     3190.83     88.57 o 
  -5   2   5    22092.60    23395.71    277.50 o 
  -4   2   5       69.10       67.53     14.13 o 
  -3   2   5     1817.60     2021.38     35.68 o 
  -2   2   5        7.20       12.07     13.28 o 
  -1   2   5     4596.90     4675.31     85.60 o 
   0   2   5      751.29      834.32     32.77 o 
   1   2   5    19910.39    23269.55    156.77 o 
   2   2   5     2706.54     2693.21     49.36 o 
   3   2   5       22.81       -7.16     17.38 o 
   4   2   5     1645.77     1768.24     69.65 o 
   5   2   5     2869.37     3109.84     82.99 o 
   6   2   5     2479.84     2829.40     91.32 o 
   7   2   5      690.30      766.03     61.19 o 
   8   2   5     2121.54     2181.62     60.62 o 
   9   2   5     2080.66     2234.87    184.68 o 
  -9   3   5      760.31      518.45    210.70 o 
  -8   3   5     1466.17     1792.26     82.53 o 
  -7   3   5     4915.01     5732.22    279.04 o 
  -6   3   5    10470.15    10957.67    163.69 o 
  -5   3   5      396.46      459.91     35.11 o 
  -4   3   5      841.48      611.51     29.43 o 
  -3   3   5    24819.08    24996.93    225.98 o 
  -2   3   5     1242.53      965.99     35.50 o 
  -1   3   5     2417.60     2508.90     50.51 o 
   0   3   5    50113.71    52114.66    249.18 o 
   2   3   5       97.03       28.25     13.66 o 
   3   3   5     1400.54     1188.81     43.09 o 
   4   3   5     7224.50     7289.90    117.35 o 
   5   3   5     3934.03     3541.71     91.27 o 
   6   3   5      457.65      525.43     39.06 o 
   7   3   5     2147.97     2169.59     72.01 o 
   8   3   5      575.75      758.40     58.13 o 
   9   3   5      722.50      708.21     60.68 o 
  -9   4   5      553.80      364.07    188.54 o 
  -8   4   5        0.31      114.98     50.22 o 
  -7   4   5     2825.88     2855.94    141.73 o 
  -6   4   5     1873.70     1926.57    114.38 o 
  -5   4   5    12979.68    14059.71    347.78 o 
  -4   4   5     2278.10     1712.46     57.59 o 
  -3   4   5     1065.33      916.02     39.39 o 
  -2   4   5      884.41      648.29     37.37 o 
  -1   4   5    29658.61    27640.09    183.78 o 
   0   4   5      214.82      244.87     26.79 o 
   1   4   5   129354.26   139304.89    930.69 o 
   2   4   5      536.28      554.56     26.42 o 
   3   4   5      130.14       85.75     27.80 o 
   4   4   5      231.39      256.86     45.25 o 
   5   4   5    25506.11    27954.90    265.05 o 
   6   4   5      251.32      159.16     21.76 o 
   7   4   5      781.18      854.64     56.21 o 
   8   4   5      321.89      261.51     38.58 o 
   9   4   5     2084.15     2003.75     79.27 o 
  10   4   5      128.19      218.70     67.33 o 
  -9   5   5      571.67      357.94     99.35 o 
  -8   5   5       90.67       30.27     33.40 o 
  -7   5   5     1574.08     1627.21     87.81 o 
  -6   5   5     2343.98     2491.95     93.53 o 
  -5   5   5      988.97     1001.99     50.76 o 
  -4   5   5      412.70      488.56     25.87 o 
  -2   5   5       86.86       85.55     30.24 o 
  -1   5   5      790.30      941.18     40.61 o 
   0   5   5     1990.89     2011.08     43.11 o 
   1   5   5   143760.47   154581.16    301.61 o 
   2   5   5     1436.93     1216.22     39.76 o 
   3   5   5      252.02      283.97     35.11 o 
   4   5   5     7827.64     7516.73    152.49 o 
   5   5   5        2.09      112.65     25.41 o 
   6   5   5      647.21      581.61     50.59 o 
   7   5   5     5333.20     4608.88    123.19 o 
   8   5   5       87.57       78.94     27.46 o 
   9   5   5      548.12      362.02     45.77 o 
  10   5   5      399.98      305.18     71.90 o 
  -9   6   5      180.73      202.22     56.32 o 
  -8   6   5     1104.52     1132.22    125.00 o 
  -7   6   5     1085.72     1065.07     82.41 o 
  -6   6   5      180.10      298.83     60.54 o 
  -5   6   5       14.39        3.52     26.47 o 
  -4   6   5      943.90      980.50     69.47 o 
  -3   6   5      245.63      332.97     30.68 o 
  -2   6   5      499.80      587.12     42.13 o 
  -1   6   5       13.98       12.64     18.70 o 
   0   6   5        1.74        2.48     13.64 o 
   1   6   5    11960.38    12530.37    113.96 o 
   2   6   5      439.88      411.43     56.58 o 
   3   6   5     4924.53     3930.31     57.06 o 
   4   6   5     2741.66     2507.61     61.07 o 
   5   6   5    10551.53    10924.98    159.63 o 
   6   6   5     1199.89     1309.53     48.89 o 
   7   6   5      870.23      824.86     40.47 o 
   8   6   5     3009.05     3222.72     93.17 o 
   9   6   5     2393.95     2581.55    138.37 o 
  10   6   5       43.67       53.60     41.60 o 
  -8   7   5      281.91      267.54     61.55 o 
  -7   7   5     1684.39     1853.51    115.08 o 
  -6   7   5        3.99       -0.41     31.66 o 
  -5   7   5     2072.74     1913.76    141.36 o 
  -4   7   5     7161.64     6644.27    188.73 o 
  -3   7   5     3325.59     3380.39     84.53 o 
  -2   7   5      246.25      239.55     35.45 o 
  -1   7   5       88.50      106.06     30.46 o 
   0   7   5      596.79      745.53     43.51 o 
   1   7   5    40953.82    41752.30    565.90 o 
   2   7   5     7293.45     7008.27    132.95 o 
   3   7   5    21419.74    19823.82    202.92 o 
   4   7   5    14365.96    13406.10    187.87 o 
   5   7   5     8162.26     7717.83    210.08 o 
   6   7   5      202.10      182.14     23.67 o 
   7   7   5     2144.64     2191.65     67.55 o 
   8   7   5     1041.03      970.63     50.04 o 
   9   7   5       76.18       30.57     36.81 o 
  -8   8   5     1000.19      950.81    102.15 o 
  -7   8   5     1965.56     1919.95    124.07 o 
  -6   8   5     1006.20      925.86    126.93 o 
  -5   8   5      729.39      699.76     89.02 o 
  -4   8   5     1521.17     1310.81    127.41 o 
  -3   8   5     1673.46     1706.02     58.69 o 
  -2   8   5     2528.29     2584.33     65.51 o 
  -1   8   5     3708.36     3141.10     76.44 o 
   0   8   5     1755.31     1516.99     84.87 o 
   1   8   5    13746.45    12660.73    203.80 o 
   2   8   5     5255.07     5763.43    291.17 o 
   3   8   5     1850.59     1747.74     70.18 o 
   4   8   5     2783.66     3484.11     91.93 o 
   5   8   5     4533.39     5287.70    178.88 o 
   6   8   5      384.33      296.23     36.79 o 
   7   8   5       12.54       90.71     20.15 o 
   8   8   5      582.73      477.88     40.16 o 
   9   8   5     1293.07     1466.60    117.68 o 
  -8   9   5       38.32       -8.15     39.88 o 
  -7   9   5     7141.27     7087.77    181.59 o 
  -6   9   5     3444.35     3337.15    134.80 o 
  -5   9   5      762.07      686.84     93.62 o 
  -4   9   5      278.72      255.38     58.97 o 
  -3   9   5    20094.34    21579.06    502.16 o 
  -2   9   5     3597.15     3632.82     84.55 o 
  -1   9   5     1210.48     1199.94     62.47 o 
   0   9   5    17478.35    17154.37    373.47 o 
   1   9   5     8080.43     6704.08    102.19 o 
   2   9   5     1087.89     1309.63     69.48 o 
   3   9   5      487.34      501.61     43.08 o 
   4   9   5    29419.48    30274.14    379.10 o 
   5   9   5     1173.67     1452.88     62.76 o 
   6   9   5       61.59       65.97     18.32 o 
   7   9   5     1624.12     1352.66    123.81 o 
   8   9   5      967.16     1106.76     52.32 o 
   9   9   5       50.32      100.77     70.18 o 
  -8  10   5      275.76      359.92     75.82 o 
  -7  10   5     1307.44     1040.61    159.81 o 
  -6  10   5        6.37       23.23     46.36 o 
  -5  10   5      335.83      372.61     80.40 o 
  -4  10   5     4182.11     4412.92    218.20 o 
  -3  10   5     3531.64     3474.89    116.78 o 
  -2  10   5     3163.99     4078.81    105.90 o 
  -1  10   5     3206.68     2856.77     68.91 o 
   0  10   5     2331.05     2403.71     50.10 o 
   1  10   5     1476.23     1826.82     41.17 o 
   2  10   5        9.06       66.53     25.65 o 
   3  10   5     3564.68     2904.44     89.04 o 
   4  10   5     4585.82     4495.49    104.36 o 
   5  10   5      562.62      561.22     25.63 o 
   6  10   5     1082.78      953.79     82.69 o 
   7  10   5        1.52       18.81     56.53 o 
   8  10   5      947.56      961.47     48.37 o 
   9  10   5       88.82      125.50     61.46 o 
  -7  11   5      772.89      814.24     86.01 o 
  -6  11   5      906.63     1024.48    131.37 o 
  -5  11   5      563.29      590.63    134.51 o 
  -4  11   5      939.46      948.84    136.79 o 
  -3  11   5     8130.97     8377.79    275.30 o 
  -2  11   5     3019.77     2834.68    120.28 o 
  -1  11   5      103.94       53.33     27.55 o 
   0  11   5    21718.30    21300.67    497.86 o 
   1  11   5     4776.73     4992.29     86.48 o 
   2  11   5      125.71      102.01     14.43 o 
   3  11   5     6159.52     5637.55    129.62 o 
   4  11   5      159.44      148.22     37.95 o 
   5  11   5      110.23      171.36     38.60 o 
   6  11   5      225.21      164.20     23.18 o 
   7  11   5     1906.62     1842.34    177.46 o 
   8  11   5      181.24      135.41     34.71 o 
   9  11   5        2.24      146.23     75.76 o 
  -7  12   5      282.80      290.64     69.97 o 
  -6  12   5       12.14       15.92     37.50 o 
  -5  12   5      598.79      617.12     87.93 o 
  -4  12   5      604.25      710.43    101.35 o 
  -3  12   5      277.43      306.08     50.87 o 
  -2  12   5     1644.43     1947.95     80.86 o 
  -1  12   5      397.80      335.65     45.09 o 
   0  12   5     6265.43     6396.94    119.81 o 
   1  12   5     2600.64     2402.10     72.30 o 
   2  12   5      650.09      662.96     53.52 o 
   3  12   5     4328.21     4098.59    190.96 o 
   4  12   5      813.92      688.75     47.50 o 
   5  12   5     3052.67     3307.68    134.13 o 
   6  12   5      658.28      569.15    138.35 o 
   7  12   5      108.33      106.63     46.03 o 
   8  12   5     1151.64     1063.77    125.65 o 
   9  12   5        2.39       61.89     83.05 o 
  -7  13   5      496.65      502.55     73.91 o 
  -6  13   5       10.47       26.81     73.54 o 
  -5  13   5     1261.97     1162.54    126.07 o 
  -4  13   5     3964.98     4244.79    189.40 o 
  -3  13   5     1834.12     2177.40    162.90 o 
  -2  13   5     2093.43     2063.48    106.19 o 
  -1  13   5      444.26      406.07     42.42 o 
   0  13   5     4456.30     4055.76    107.57 o 
   1  13   5     6444.58     6913.90    141.89 o 
   2  13   5     1086.96     1027.22     37.11 o 
   3  13   5      970.99     1065.62     78.66 o 
   4  13   5     5817.13     6196.47    184.78 o 
   5  13   5      279.79      279.86     38.78 o 
   6  13   5      187.35      159.63     61.61 o 
   7  13   5      858.73      890.36    151.66 o 
   8  13   5        0.73       33.16     62.75 o 
   9  13   5       27.66       80.05     73.90 o 
  -6  14   5       79.52      123.63    105.35 o 
  -4  14   5      695.12      600.01     50.08 o 
  -3  14   5     1056.77     1027.94    102.44 o 
  -2  14   5       31.04      137.64     47.50 o 
  -1  14   5     1599.15     1599.06     91.24 o 
   0  14   5      835.85      745.35     46.45 o 
   1  14   5     3367.55     3291.48    107.17 o 
   2  14   5       11.66       86.98     58.30 o 
   3  14   5       86.20       69.39     12.11 o 
   4  14   5       18.44       36.55     39.63 o 
   5  14   5        0.23       41.58     56.89 o 
   6  14   5        5.55       41.86     42.67 o 
   7  14   5        0.01       76.67     35.38 o 
   8  14   5      421.97      442.98    113.35 o 
   9  14   5      143.69      170.53     93.20 o 
  -6  15   5      751.12      946.56    184.54 o 
  -5  15   5      167.43      268.80     81.61 o 
  -4  15   5     3410.22     3320.81    118.81 o 
  -3  15   5     1497.40     1475.60     59.84 o 
  -2  15   5       58.82       24.55     21.17 o 
  -1  15   5     6578.04     6989.33    144.16 o 
   0  15   5     5643.92     6732.94    136.86 o 
   1  15   5     2703.64     2840.24    121.58 o 
   2  15   5      496.19      395.79     31.62 o 
   3  15   5       68.53       27.32     14.46 o 
   4  15   5     1950.78     2213.52    101.83 o 
   5  15   5      918.66      931.63    112.64 o 
   6  15   5        0.85        0.66     27.30 o 
   7  15   5      758.37      833.14     78.36 o 
   8  15   5     1012.47     1179.12    159.67 o 
  -5  16   5     1833.18     2361.27    151.68 o 
  -4  16   5      748.74      761.55    229.06 o 
  -3  16   5       11.37       -1.84     15.07 o 
  -2  16   5      480.04      480.05     55.30 o 
  -1  16   5     2354.07     2695.23     83.45 o 
   0  16   5     1244.66     1034.37     60.97 o 
   1  16   5     2544.36     2310.10     77.20 o 
   2  16   5       80.69      146.65     26.78 o 
   3  16   5      621.95      906.35     37.73 o 
   4  16   5      775.45      794.40     94.39 o 
   5  16   5      105.18      115.95     74.62 o 
   6  16   5      102.72       72.53     41.78 o 
   7  16   5        4.32       65.32     51.60 o 
   8  16   5      599.70      441.83    125.50 o 
  -5  17   5      238.03      310.98     63.59 o 
  -4  17   5     2171.95     2182.62    123.22 o 
  -3  17   5       27.17      -28.13     40.55 o 
  -2  17   5      251.37      266.38     48.05 o 
  -1  17   5      673.86      739.58     62.36 o 
   0  17   5     2168.71     2060.40    105.36 o 
   1  17   5      134.98       47.39     25.36 o 
   2  17   5       56.18       27.57     19.70 o 
   3  17   5     1139.87     1193.29     72.32 o 
   4  17   5      139.29      114.75     56.03 o 
   5  17   5       27.91       24.37     54.17 o 
   6  17   5     3132.01     3285.73     97.61 o 
   7  17   5     2814.97     3002.77    172.53 o 
   8  17   5       14.59      116.35     93.48 o 
  -4  18   5     1526.53     1519.73    136.21 o 
  -3  18   5        0.00      -17.47     38.23 o 
  -2  18   5        4.08       23.54     39.76 o 
  -1  18   5     1504.70     1671.24     82.07 o 
   0  18   5       98.51       35.90     27.13 o 
   1  18   5     1079.45     1168.67    116.53 o 
   2  18   5      253.77      352.59     45.01 o 
   3  18   5      933.23      863.03     79.89 o 
   4  18   5      112.20       13.49     32.81 o 
   5  18   5      423.53      532.43     80.74 o 
   6  18   5      957.56     1427.18    239.43 o 
   7  18   5       30.18      161.67    103.06 o 
  -3  19   5      719.76      805.50    113.21 o 
  -2  19   5        2.37       22.52     19.41 o 
  -1  19   5       28.83      111.15     40.78 o 
   0  19   5      894.83      892.81     58.40 o 
   1  19   5        7.90       31.40     18.52 o 
   2  19   5        0.55        7.46     15.36 o 
   3  19   5     3343.57     3050.92    131.29 o 
   4  19   5     1213.86     1459.56     93.18 o 
   5  19   5      162.45      206.49     64.27 o 
   6  19   5     1592.32     1518.34     97.65 o 
   7  19   5     1610.26     1966.73    195.11 o 
  -2  20   5      842.40     1137.42    102.42 o 
  -1  20   5      804.89      935.26     64.26 o 
   0  20   5       25.81       30.19     25.77 o 
   1  20   5      439.51      568.97     88.16 o 
   2  20   5      405.56      627.27     93.89 o 
   3  20   5      842.58      906.53    115.64 o 
   4  20   5      445.73      335.77     74.49 o 
   5  20   5       47.11       85.95     55.26 o 
   6  20   5     1207.26     1416.12    187.40 o 
  -1  21   5      731.04      663.99     58.67 o 
   0  21   5      700.33      824.98     86.80 o 
   1  21   5       69.55       52.32     41.21 o 
   2  21   5       64.63       42.89     34.40 o 
   3  21   5     1165.56     1018.09    103.98 o 
   4  21   5     1039.17     1040.07    103.07 o 
   5  21   5       23.79       58.01     42.02 o 
   0  22   5      383.51      190.12     57.37 o 
   1  22   5        5.06       32.57     41.06 o 
   2  22   5      927.44      988.74     93.75 o 
   3  22   5      133.40       70.89     96.49 o 
   4  22   5        1.57       86.48     68.33 o 
  -3 -19   6     1118.43     1112.80    173.38 o 
  -2 -19   6      709.99      699.17     63.69 o 
  -1 -19   6        3.65       51.77     27.05 o 
  -5 -18   6     1219.66     1289.50    128.48 o 
  -4 -18   6      281.99       43.60     57.18 o 
  -3 -18   6      102.74      165.74     49.61 o 
  -2 -18   6       62.02      137.52     48.06 o 
  -1 -18   6      785.06      838.79     68.33 o 
   0 -18   6      113.88      109.05     39.28 o 
   1 -18   6       94.10       36.32     28.16 o 
  -6 -17   6     1936.16     2165.99    195.54 o 
  -5 -17   6      253.13      244.02     57.77 o 
  -4 -17   6        0.05        5.83     21.01 o 
  -3 -17   6     3297.75     3439.48    172.53 o 
  -2 -17   6     2760.85     2876.96     85.39 o 
  -1 -17   6       12.33       18.82     40.92 o 
   0 -17   6      253.37      198.83     52.34 o 
   1 -17   6     4687.30     4800.34     98.17 o 
   2 -17   6       58.97       30.88     22.23 o 
  -7 -16   6      101.02       78.33     77.90 o 
  -6 -16   6        5.96        2.35     38.99 o 
  -5 -16   6        2.34       33.68     44.74 o 
  -4 -16   6        5.62       -0.99     15.38 o 
  -3 -16   6      194.86      205.35     45.77 o 
  -2 -16   6       43.34       60.06     34.01 o 
  -1 -16   6      389.27      392.80     62.29 o 
   0 -16   6      160.88       89.91     44.00 o 
   1 -16   6      808.28      735.30     72.46 o 
   2 -16   6      956.46      915.63     65.54 o 
   3 -16   6      184.06      310.23     81.19 o 
  -7 -15   6      884.00      989.61     80.55 o 
  -6 -15   6     1543.51     1625.45     85.52 o 
  -5 -15   6     2399.04     2192.90     97.49 o 
  -4 -15   6      368.53      359.15     55.83 o 
  -3 -15   6     4244.31     4414.42    117.66 o 
  -2 -15   6     2670.47     2394.26     96.16 o 
  -1 -15   6      517.45      485.85     67.29 o 
   0 -15   6      207.72      135.48     45.76 o 
   1 -15   6     3919.78     3822.28     90.68 o 
   2 -15   6      678.18      610.95     66.33 o 
   3 -15   6        4.26       -2.86     38.78 o 
   4 -15   6     1492.59     1482.16    198.12 o 
  -8 -14   6        6.01       50.59     33.96 o 
  -7 -14   6       71.76       81.01     57.82 o 
  -6 -14   6       37.25       55.95     80.48 o 
  -5 -14   6        5.43       31.54     36.82 o 
  -4 -14   6      332.79      270.08     47.29 o 
  -3 -14   6     1942.11     1931.31     67.96 o 
  -2 -14   6     5172.73     5291.43    124.38 o 
  -1 -14   6        4.41        5.38     28.18 o 
   0 -14   6      181.81      185.12     55.45 o 
   1 -14   6       24.38       35.82     26.49 o 
   2 -14   6     2291.59     2194.80    100.01 o 
   3 -14   6      167.20       94.41     35.98 o 
   4 -14   6        6.45       78.76    133.94 o 
  -8 -13   6       49.51        2.10     25.74 o 
  -7 -13   6     1179.46     1035.21     79.30 o 
  -6 -13   6     2558.08     2654.48    101.80 o 
  -5 -13   6      260.21      259.49     40.67 o 
  -4 -13   6      889.90      887.81     69.88 o 
  -3 -13   6     1496.61     1565.81     90.52 o 
  -2 -13   6      508.94      445.08     63.33 o 
  -1 -13   6      950.63     1020.39     85.80 o 
   0 -13   6       26.92       19.23     28.81 o 
   1 -13   6      210.79      156.33     46.61 o 
   2 -13   6      804.46      767.34     69.08 o 
   3 -13   6      630.46      597.66     77.83 o 
   4 -13   6     1535.05     1642.63    106.14 o 
   5 -13   6      435.41      461.89     82.60 o 
  -8 -12   6       86.38       68.69     60.04 o 
  -7 -12   6     2336.71     2632.56    104.49 o 
  -6 -12   6      941.51     1068.51     85.79 o 
  -5 -12   6      814.23      781.37     61.40 o 
  -4 -12   6      149.42       43.40     26.94 o 
  -3 -12   6       55.11       31.55     19.62 o 
  -2 -12   6        1.08       21.34     42.97 o 
  -1 -12   6      554.31      643.80     76.64 o 
   0 -12   6      771.19      878.40     69.85 o 
   1 -12   6       47.53       12.52     29.72 o 
   2 -12   6      250.67      292.40     55.05 o 
   3 -12   6     1458.98     1405.14     82.74 o 
   4 -12   6      218.17      177.24     64.47 o 
   5 -12   6       60.23       65.04     90.41 o 
   6 -12   6       46.92       84.50     52.52 o 
  -9 -11   6      520.17      611.20    143.30 o 
  -8 -11   6       31.95       24.58     26.51 o 
  -7 -11   6     1832.36     2027.61    105.42 o 
  -6 -11   6     2905.48     2874.97     98.67 o 
  -5 -11   6       93.22       21.60     21.89 o 
  -4 -11   6     1211.56     1291.45     68.36 o 
  -3 -11   6     5352.21     5473.64    138.59 o 
  -2 -11   6     2302.88     2276.88    100.52 o 
  -1 -11   6      623.65      626.47     62.84 o 
   0 -11   6     3528.80     3724.34    160.02 o 
   1 -11   6     2906.09     3067.08    127.35 o 
   2 -11   6       13.68       31.12     20.19 o 
   3 -11   6      919.38      988.21    128.78 o 
   4 -11   6     2402.09     2254.63    130.89 o 
   5 -11   6      773.77      667.00    103.40 o 
   6 -11   6      113.24       95.91    110.78 o 
  -9 -10   6       61.47       73.03     75.76 o 
  -8 -10   6      732.38      833.37     78.97 o 
  -7 -10   6      460.93      480.72     68.29 o 
  -6 -10   6       81.07       47.03     53.46 o 
  -5 -10   6      941.80     1036.78     58.34 o 
  -4 -10   6     1554.06     1673.63     66.41 o 
  -3 -10   6      273.77      293.16     28.46 o 
  -2 -10   6        3.50       22.03     19.73 o 
  -1 -10   6     1634.02     1726.73     77.54 o 
   0 -10   6      549.62      549.27     69.52 o 
   1 -10   6     9349.38     8990.46    163.03 o 
   2 -10   6      861.28      836.73     45.00 o 
   3 -10   6     4376.76     4289.52    222.30 o 
   4 -10   6      226.53      105.97     60.18 o 
   5 -10   6      336.54      365.22     82.26 o 
   6 -10   6      246.40      326.80     83.29 o 
  -9  -9   6      467.84      436.16     67.33 o 
  -8  -9   6        7.14       22.09     36.18 o 
  -7  -9   6     1509.80     1403.97     83.21 o 
  -6  -9   6      999.20      897.01    105.26 o 
  -5  -9   6     2263.30     2114.73     58.88 o 
  -4  -9   6       13.74        5.03     28.61 o 
  -3  -9   6     4384.55     4266.75     96.10 o 
  -2  -9   6      180.80      130.21     27.08 o 
  -1  -9   6      309.29      160.55     44.51 o 
   0  -9   6     2870.64     2802.06     83.20 o 
   1  -9   6     9435.85     9109.02    161.57 o 
   2  -9   6      243.79      207.77     38.77 o 
   3  -9   6       15.24        4.42     23.28 o 
   4  -9   6     5583.44     5563.78    131.72 o 
   5  -9   6       93.19       91.63     86.05 o 
   6  -9   6      460.52      526.17     96.89 o 
   7  -9   6     3301.16     3195.82    152.96 o 
  -9  -8   6       19.52       57.59     37.24 o 
  -8  -8   6     2309.01     2283.10     93.23 o 
  -7  -8   6     2324.71     2778.00    104.80 o 
  -6  -8   6       35.88       11.70     32.85 o 
  -5  -8   6     1030.07      956.69     76.57 o 
  -4  -8   6    10402.32    10731.87    161.05 o 
  -3  -8   6     1661.20     1724.72     61.66 o 
  -2  -8   6       21.97        3.16     17.14 o 
  -1  -8   6     1179.46      971.05     36.62 o 
   0  -8   6     2222.06     1932.74     48.19 o 
   1  -8   6       10.39       -1.66     15.37 o 
   2  -8   6     4737.68     4501.58    117.31 o 
   3  -8   6     4596.00     4350.04    199.07 o 
   4  -8   6      631.15      581.09     37.71 o 
   5  -8   6     4503.25     4872.15    236.64 o 
   6  -8   6     1816.30     1544.75    103.46 o 
   7  -8   6      471.85      478.39     78.15 o 
  -9  -7   6       14.66       12.80     32.86 o 
  -8  -7   6       22.74       22.54     37.80 o 
  -7  -7   6       52.52       28.49     68.47 o 
  -6  -7   6     1672.07     1727.59     97.61 o 
  -5  -7   6        6.68       32.94     40.13 o 
  -4  -7   6     1762.02     1579.81     49.28 o 
  -3  -7   6    11375.92    11334.51    101.14 o 
  -2  -7   6      115.31       71.57     16.29 o 
  -1  -7   6     1821.99     2234.36     45.03 o 
   0  -7   6    16356.17    17489.04    173.58 o 
   1  -7   6     2205.83     2312.37     53.44 o 
   2  -7   6     4662.09     4409.99    112.19 o 
   3  -7   6     5706.63     5354.15    180.82 o 
   5  -7   6      961.66     1055.31    125.88 o 
   6  -7   6        0.14       44.41     46.07 o 
   7  -7   6     2867.61     3227.19    106.94 o 
   8  -7   6     2615.74     3160.21    174.96 o 
  -9  -6   6      274.15      358.10     65.48 o 
  -8  -6   6     2032.17     2104.99     87.82 o 
  -7  -6   6     1967.61     2081.61    127.25 o 
  -6  -6   6     1426.70     1464.04     91.79 o 
  -5  -6   6     8765.78    10158.23    210.62 o 
  -4  -6   6     5347.78     6306.74    166.42 o 
  -3  -6   6     1423.98     2171.95     40.37 o 
  -2  -6   6        6.39       12.80     14.03 o 
  -1  -6   6     1568.83     2105.69     49.37 o 
   0  -6   6     3926.70     4381.38     69.89 o 
   1  -6   6       35.34       17.47     15.08 o 
   2  -6   6      357.07      421.74     38.50 o 
   3  -6   6        5.72       10.92     14.12 o 
   4  -6   6       89.47       66.31     29.67 o 
   5  -6   6      161.45       80.36     47.40 o 
   6  -6   6      493.94      479.08     81.10 o 
   7  -6   6      946.63      963.44    109.94 o 
   8  -6   6      389.56      524.25     80.93 o 
  -9  -5   6       10.44       21.82     27.34 o 
  -8  -5   6        6.21       22.89     33.60 o 
  -7  -5   6     4639.27     5028.87    138.57 o 
  -6  -5   6        4.71        7.89     22.86 o 
  -5  -5   6     3715.75     4708.77    253.72 o 
  -4  -5   6     3924.16     3769.42     81.92 o 
  -3  -5   6    13619.49    13558.15    118.56 o 
  -2  -5   6     8166.71     8660.99    106.69 o 
  -1  -5   6      115.62      136.31     24.44 o 
   0  -5   6    33812.54    33641.23    359.67 o 
   1  -5   6    18235.52    19723.42    167.73 o 
   2  -5   6      522.12      646.76     36.96 o 
   3  -5   6     3003.43     2972.75     92.03 o 
   4  -5   6    13725.15    14254.91    449.19 o 
   5  -5   6     1332.23     1333.17     70.90 o 
   6  -5   6        7.12       53.46     62.04 o 
   7  -5   6     1880.57     1797.75    102.58 o 
   8  -5   6     2099.70     2413.51    128.96 o 
  -9  -4   6        3.77       33.73     47.17 o 
  -8  -4   6     2852.72     3061.74    141.23 o 
  -7  -4   6      227.06      326.05     61.93 o 
  -6  -4   6      644.00      779.27     75.55 o 
  -5  -4   6      220.49      243.52     40.50 o 
  -4  -4   6     7663.07     7201.16    154.14 o 
  -3  -4   6      119.06      233.31     19.01 o 
  -2  -4   6     4295.85     3706.05     49.94 o 
  -1  -4   6      356.50      292.98     31.31 o 
   0  -4   6    31393.23    34361.75    255.44 o 
   1  -4   6      533.09      445.26     35.62 o 
   2  -4   6     5526.62     5062.61     83.10 o 
   3  -4   6    14464.32    14200.10    152.11 o 
   4  -4   6      921.46      977.34     49.25 o 
   5  -4   6     2894.51     2747.24    126.43 o 
   6  -4   6     4593.32     4733.36    200.83 o 
   7  -4   6      253.73      305.70     81.39 o 
   8  -4   6      560.48      431.75     74.54 o 
  -9  -3   6        3.59       12.21     25.45 o 
  -8  -3   6       11.36        9.66     34.45 o 
  -7  -3   6        5.71       -4.08     27.95 o 
  -6  -3   6     6308.58     6629.62    324.62 o 
  -5  -3   6      198.25      214.05     38.20 o 
  -4  -3   6     1514.28     1366.00     49.87 o 
  -3  -3   6    17035.32    16769.59    117.08 o 
  -2  -3   6      479.10      590.13     30.01 o 
  -1  -3   6     3331.07     3059.26     61.78 o 
   0  -3   6    18640.78    18491.54     70.52 o 
   1  -3   6       59.35       44.54     22.39 o 
   2  -3   6      395.18      385.49     35.94 o 
   3  -3   6     2658.66     2712.72     52.25 o 
   4  -3   6     3449.41     3964.64    115.42 o 
   5  -3   6      213.02      333.13     39.10 o 
   6  -3   6     6655.49     6752.86    375.69 o 
   7  -3   6     3029.65     2810.47    119.47 o 
   8  -3   6      216.43      260.92     64.08 o 
   9  -3   6       20.36       96.87     56.65 o 
  -9  -2   6     2456.18     2799.08    158.09 o 
  -8  -2   6     2498.51     2471.44     88.56 o 
  -7  -2   6       70.59        2.57     35.31 o 
  -6  -2   6      377.76      338.02     40.70 o 
  -5  -2   6     1344.31     1332.41     76.50 o 
  -4  -2   6     2090.11     2166.11     53.27 o 
  -3  -2   6      964.94     1211.05     24.79 o 
  -2  -2   6     2496.62     2443.40     42.28 o 
  -1  -2   6     1802.49     1808.76     38.46 o 
   0  -2   6     7098.64     6919.28     63.98 o 
   1  -2   6      190.55      117.77     28.78 o 
   2  -2   6     2809.17     2400.83     50.80 o 
   3  -2   6     3665.29     3679.81     67.23 o 
   4  -2   6      677.00      636.04     42.92 o 
   5  -2   6       96.98      162.08     94.27 o 
   6  -2   6       32.14       26.16     17.50 o 
   7  -2   6      759.45      865.43     89.57 o 
   8  -2   6     1612.53     1729.39     89.07 o 
   9  -2   6       12.08       -5.57     32.73 o 
  -9  -1   6       45.96       32.73     49.60 o 
  -8  -1   6      806.49      804.11     79.12 o 
  -7  -1   6      310.73      277.29     26.98 o 
  -6  -1   6      746.96      682.47     26.65 o 
  -5  -1   6     1894.18     1490.88     42.06 o 
  -4  -1   6     9988.95    10877.73    114.85 o 
  -3  -1   6    10928.25    11952.43     86.47 o 
  -2  -1   6      418.41      452.96     24.96 o 
  -1  -1   6     1583.59     1359.87     39.20 o 
   0  -1   6    24383.40    23233.70    160.39 o 
   1  -1   6      412.04      482.27     38.49 o 
   2  -1   6     1542.51     1780.42     53.14 o 
   3  -1   6       39.70       31.52     29.04 o 
   4  -1   6       97.76       23.70     21.27 o 
   5  -1   6     1752.45     1959.28    111.74 o 
   6  -1   6      802.47      840.53     73.44 o 
   7  -1   6     4742.23     4817.76     93.48 o 
   8  -1   6      859.51     1018.88     84.59 o 
   9  -1   6      527.48      573.54    145.87 o 
  -9   0   6      279.74      396.23    104.35 o 
  -8   0   6    14603.50    14980.82    186.82 o 
  -7   0   6     1461.02     1439.96     51.09 o 
  -6   0   6      502.69      336.30     26.20 o 
  -5   0   6    12777.17    13828.43    122.65 o 
  -4   0   6     1060.01     1264.99     51.98 o 
  -3   0   6        3.61       67.35     17.17 o 
  -2   0   6      678.80      732.31     27.97 o 
  -1   0   6    19274.70    20520.11    119.27 o 
   0   0   6     4254.01     5271.56     75.27 o 
   1   0   6     6707.39     6189.80    133.72 o 
   2   0   6      147.56      101.83     24.26 o 
   3   0   6     5890.04     5868.18    100.80 o 
   4   0   6      376.79      393.83     40.27 o 
   5   0   6        3.82       13.49     40.89 o 
   6   0   6      656.52      850.27     73.90 o 
   7   0   6      237.86      185.97     35.62 o 
   8   0   6      190.25      219.26     61.12 o 
   9   0   6      916.15      882.33    121.29 o 
  -8   1   6      937.50      735.51     65.54 o 
  -7   1   6     2121.25     1989.87     58.70 o 
  -6   1   6      343.42      358.61     24.55 o 
  -5   1   6     2112.95     2709.15     64.10 o 
  -4   1   6    33938.93    33194.31    273.54 o 
  -3   1   6       58.02       77.03     16.05 o 
  -2   1   6     5999.68     6007.38     76.49 o 
  -1   1   6     3310.42     2889.78     44.11 o 
   0   1   6       16.72       60.67     24.98 o 
   1   1   6      595.09      503.50     36.94 o 
   2   1   6       17.38        5.44     15.54 o 
   3   1   6     1353.11     1322.24     44.75 o 
   4   1   6     2446.24     2293.18     55.48 o 
   5   1   6      162.46      184.37     30.54 o 
   6   1   6      219.73      322.23     59.21 o 
   7   1   6     1558.29     1718.47     96.96 o 
   8   1   6       37.46       60.51     47.04 o 
   9   1   6      268.71      295.63     80.55 o 
  -9   2   6      867.48      756.59    183.68 o 
  -8   2   6     2923.21     2698.02    152.38 o 
  -7   2   6     5505.99     5966.46     89.14 o 
  -6   2   6     2444.98     2395.14     41.84 o 
  -5   2   6    19303.01    19385.07    192.71 o 
  -4   2   6    17275.41    17429.03    150.03 o 
  -3   2   6       15.35       61.00     17.16 o 
  -2   2   6     2771.27     2371.15     78.51 o 
  -1   2   6    18344.85    16208.58    118.18 o 
   0   2   6    30729.61    31369.43    135.59 o 
   1   2   6      532.47      766.84     40.31 o 
   2   2   6     2875.78     2704.65     53.04 o 
   3   2   6     2019.30     2042.23     82.30 o 
   4   2   6     2803.06     2925.29     75.20 o 
   5   2   6     3211.94     2884.94     72.99 o 
   6   2   6     2491.67     2172.69    141.50 o 
   7   2   6      495.78      641.32     57.25 o 
   8   2   6     1591.24     1582.82     82.35 o 
   9   2   6      387.42      330.48     90.34 o 
  -9   3   6      521.90      342.49    144.66 o 
  -8   3   6      934.08     1056.51    107.92 o 
  -7   3   6     4591.32     4903.39    125.73 o 
  -6   3   6     2395.41     2473.83     87.33 o 
  -5   3   6      273.77      203.06     26.24 o 
  -4   3   6       10.71        7.62     10.92 o 
  -3   3   6      300.52      494.38     32.67 o 
  -2   3   6      171.81      135.34     23.87 o 
  -1   3   6      571.31      634.15     37.26 o 
   0   3   6     3299.21     4798.72     76.63 o 
   1   3   6    37128.27    41581.60    153.25 o 
   2   3   6     6460.19     6058.04     93.88 o 
   3   3   6     7140.24     6980.16    108.52 o 
   4   3   6      563.67      759.97     46.57 o 
   5   3   6     2833.62     3352.88     90.95 o 
   6   3   6    11764.58    11946.19    234.80 o 
   7   3   6     1080.68     1133.03     74.69 o 
   8   3   6        0.16       50.82     31.96 o 
   9   3   6       47.25       26.67     28.39 o 
  -9   4   6     1808.44     1883.39    303.04 o 
  -8   4   6    10011.30    10306.10    222.06 o 
  -7   4   6      209.29      250.14     84.34 o 
  -6   4   6     1439.77     1360.65     39.60 o 
  -5   4   6      986.81      979.21     38.42 o 
  -4   4   6      430.50      401.67     25.82 o 
  -3   4   6        0.55        8.89     11.27 o 
  -2   4   6     5451.04     5064.90     76.43 o 
  -1   4   6     3446.47     3950.51     70.30 o 
   0   4   6     1063.79     1237.70     36.39 o 
   1   4   6    13234.67    13506.67    241.28 o 
   2   4   6      266.99       48.28     17.44 o 
   3   4   6      593.25      451.24     46.03 o 
   4   4   6       31.90       26.99     16.36 o 
   5   4   6     1182.81     1232.61     84.68 o 
   6   4   6     9371.51     9736.96    173.88 o 
   7   4   6     3180.25     3300.57    110.42 o 
   8   4   6        6.71       10.81     16.58 o 
   9   4   6      787.47      694.05     53.52 o 
  -9   5   6      180.98      125.50     84.48 o 
  -8   5   6      180.02      223.87     73.86 o 
  -7   5   6      189.39      133.14     42.06 o 
  -6   5   6      593.39      594.27     56.45 o 
  -5   5   6     2363.11     2129.77     64.67 o 
  -4   5   6      118.85      139.87     21.55 o 
  -3   5   6      467.90      282.03     33.49 o 
  -2   5   6      455.75      253.16     32.91 o 
  -1   5   6     6741.82     6737.21     76.37 o 
   0   5   6     2584.19     2946.48     51.38 o 
   1   5   6     4163.22     4263.51     71.90 o 
   2   5   6     5237.32     5526.89     79.23 o 
   3   5   6    13587.61    13860.95    114.06 o 
   4   5   6      130.71      106.68     20.74 o 
   5   5   6     1251.40     1455.58     74.22 o 
   6   5   6      889.22      951.93     39.25 o 
   7   5   6     8251.42     8618.42    178.43 o 
   8   5   6      519.14      471.76     38.30 o 
   9   5   6       77.48      103.63     31.06 o 
  -9   6   6      861.61      754.02    193.40 o 
  -8   6   6     4528.20     4651.69    141.03 o 
  -7   6   6      149.69      146.62     51.54 o 
  -6   6   6       59.92      112.45     64.41 o 
  -5   6   6     7371.12     7565.46    142.00 o 
  -4   6   6     1092.85     1266.47     47.08 o 
  -3   6   6     1029.04     1160.82     42.77 o 
  -2   6   6     2375.40     1944.52     47.69 o 
  -1   6   6     3270.48     3208.44     60.08 o 
   0   6   6      894.61      903.93     42.95 o 
   1   6   6    15799.60    15421.43    138.28 o 
   2   6   6    36077.92    36740.20    298.60 o 
   3   6   6      589.82      532.35     29.30 o 
   4   6   6       81.84       27.31     13.52 o 
   5   6   6     7088.03     6636.11    146.64 o 
   6   6   6     8348.29     7776.73    127.77 o 
   7   6   6       37.69       32.26     24.71 o 
   8   6   6      139.79      132.05     34.09 o 
   9   6   6      695.79      668.57    158.09 o 
  -8   7   6      455.45      444.37    118.96 o 
  -7   7   6     1009.36      891.62     97.10 o 
  -6   7   6     5705.38     5737.63    166.35 o 
  -5   7   6       30.68        1.12     33.40 o 
  -4   7   6     2978.12     2936.87    144.50 o 
  -3   7   6      199.40      180.57     31.77 o 
  -2   7   6     2112.62     1966.12     55.47 o 
  -1   7   6      579.08      622.44     43.20 o 
   0   7   6     1585.30     1475.42     48.83 o 
   1   7   6    14009.78    14403.68    192.33 o 
   2   7   6     1247.16     1229.55     67.18 o 
   3   7   6    15678.27    15110.10    121.40 o 
   4   7   6     8623.92     8352.85    146.05 o 
   5   7   6     2790.49     2708.36     78.89 o 
   6   7   6      802.76      669.95     29.16 o 
   7   7   6     2503.18     2952.67    103.79 o 
   8   7   6      291.65      301.14     37.34 o 
   9   7   6     1145.89      899.67     76.47 o 
  -8   8   6     1192.20     1004.95    104.18 o 
  -7   8   6       62.45      159.87     72.82 o 
  -6   8   6      656.52      621.84     86.18 o 
  -5   8   6     5420.88     5759.01    174.58 o 
  -4   8   6        6.81       22.14     17.90 o 
  -3   8   6     1107.66     1120.69     50.98 o 
  -2   8   6    13351.44    12879.08    251.77 o 
  -1   8   6      689.70      902.09     44.64 o 
   0   8   6       82.25       29.05     25.58 o 
   1   8   6     1711.08     1094.23     52.34 o 
   2   8   6    37150.76    37211.91    540.46 o 
   3   8   6     8764.87     8247.95    285.67 o 
   4   8   6     3864.50     3620.90     90.04 o 
   5   8   6    13501.66    13694.47    201.46 o 
   6   8   6     1993.67     2042.97     69.76 o 
   7   8   6        3.73       21.73     17.28 o 
   8   8   6      671.53      472.98     50.03 o 
   9   8   6     3252.71     3525.43     90.96 o 
  -8   9   6       50.77       42.18     39.45 o 
  -7   9   6       79.79      105.67     56.00 o 
  -6   9   6       14.07      -15.45     41.83 o 
  -5   9   6     4272.06     4047.91    206.64 o 
  -4   9   6     3701.87     3591.15    132.79 o 
  -3   9   6      154.72      268.85     67.01 o 
  -2   9   6     2458.33     2543.85     91.38 o 
  -1   9   6     3647.47     3690.40     75.64 o 
   0   9   6     2762.70     2727.21     67.75 o 
   1   9   6     6633.16     5968.03    102.38 o 
   2   9   6      952.26     1043.01    126.79 o 
   3   9   6     1014.25     1117.49     65.77 o 
   4   9   6     2133.91     1686.71     70.13 o 
   5   9   6     4760.14     5274.69    133.44 o 
   6   9   6     2642.93     2471.56     57.59 o 
   7   9   6      181.14       74.78     21.70 o 
   8   9   6      420.22      421.49     43.60 o 
   9   9   6      293.45      201.55     82.62 o 
  -8  10   6      924.64      976.15    166.96 o 
  -7  10   6      140.59       27.05     39.60 o 
  -6  10   6      337.83      293.00     84.12 o 
  -5  10   6      922.26     1008.54    151.39 o 
  -4  10   6      732.95      780.92     96.15 o 
  -3  10   6     1452.48     1286.64     75.68 o 
  -2  10   6     3073.00     2889.06    107.15 o 
  -1  10   6    14887.82    15425.91    255.75 o 
   0  10   6      454.13      452.30     39.29 o 
   1  10   6      951.98      666.65     44.24 o 
   2  10   6    22685.06    22121.39    559.69 o 
   3  10   6      434.47      274.59     43.81 o 
   4  10   6       27.55        8.02     22.77 o 
   5  10   6      234.82      218.25     18.14 o 
   6  10   6     5442.39     5583.98    150.87 o 
   7  10   6        7.84       27.96     52.13 o 
   8  10   6        1.24        9.29     14.62 o 
   9  10   6     2272.52     2121.39    127.22 o 
  -7  11   6      547.22      431.68     95.20 o 
  -6  11   6      766.30      722.03    164.62 o 
  -5  11   6      306.48      356.90     74.48 o 
  -4  11   6      392.96      298.47     72.28 o 
  -3  11   6      298.14      308.90     59.10 o 
  -2  11   6     4398.22     4529.54    136.66 o 
  -1  11   6      714.50      702.98     67.14 o 
   0  11   6      829.09      770.91     45.05 o 
   1  11   6        1.96        8.32     11.47 o 
   2  11   6       42.19       93.74     17.02 o 
   3  11   6     2750.00     2595.69     90.11 o 
   4  11   6       75.40       15.13     20.96 o 
   5  11   6      678.99      642.30     19.85 o 
   6  11   6     3051.53     2809.42     86.43 o 
   7  11   6      451.13      448.51     39.06 o 
   8  11   6       25.04        8.33     20.56 o 
  -7  12   6       35.00       33.27     31.71 o 
  -6  12   6     1652.36     1553.75    123.49 o 
  -5  12   6      989.95      978.86    180.96 o 
  -4  12   6     1391.11     1301.64     90.62 o 
  -3  12   6      435.77      541.37     57.59 o 
  -2  12   6     2049.41     1784.30    119.55 o 
  -1  12   6     3053.33     2821.61     85.51 o 
   0  12   6     1001.12      990.72     53.26 o 
   1  12   6     2829.39     2417.72     70.06 o 
   2  12   6     3880.52     3609.95    101.15 o 
   3  12   6      748.44      662.16     51.92 o 
   4  12   6       39.38       29.16     48.74 o 
   5  12   6     3583.33     3533.80    128.50 o 
   6  12   6     1850.04     2215.04    101.31 o 
   7  12   6        0.22       52.18     22.47 o 
   8  12   6      832.52      645.26     62.71 o 
   9  12   6      907.41      998.02    138.08 o 
  -7  13   6      145.82      151.66     68.33 o 
  -6  13   6     2859.65     2563.17    102.91 o 
  -5  13   6       23.17       26.73     51.74 o 
  -4  13   6     1385.44     1362.87    105.92 o 
  -3  13   6     6539.60     7036.47    158.42 o 
  -2  13   6      604.10      558.06     53.56 o 
  -1  13   6      106.19      155.01     39.12 o 
   0  13   6     4108.22     4272.33    110.34 o 
   1  13   6      528.94      495.93     37.29 o 
   2  13   6      101.68       63.54     16.32 o 
   3  13   6     1232.39     1288.91     90.36 o 
   4  13   6      480.79      480.02     79.13 o 
   5  13   6        4.96        2.76     33.50 o 
   6  13   6      236.89      172.67    113.64 o 
   7  13   6       19.17        3.86     47.60 o 
   9  13   6       12.34       25.30     42.60 o 
  -6  14   6     1562.59     1847.57    182.46 o 
  -4  14   6       48.94       63.92     48.29 o 
  -3  14   6     1381.32     1500.62     85.40 o 
  -2  14   6    15964.59    18101.29    226.05 o 
  -1  14   6     2333.52     2682.69     94.52 o 
   0  14   6      401.95      307.40     45.53 o 
   1  14   6     4931.88     4971.30    198.02 o 
   2  14   6     9785.95    11435.23    192.56 o 
   3  14   6       52.33       30.36     37.31 o 
   4  14   6      270.15      337.24     75.20 o 
   5  14   6       71.25       17.34     29.40 o 
   6  14   6       95.82       26.90     35.95 o 
   7  14   6      253.95      170.87     55.23 o 
   8  14   6     1922.63     2205.58    160.95 o 
   9  14   6      552.40      893.67    155.66 o 
  -6  15   6     3104.08     3315.52    210.98 o 
  -5  15   6        1.90       47.21     43.23 o 
  -4  15   6      578.36      587.75     94.04 o 
  -3  15   6     2479.28     2638.72     79.63 o 
  -2  15   6      432.47      595.45     61.67 o 
  -1  15   6      746.33      911.75     69.28 o 
   0  15   6      117.18      214.38     41.10 o 
   1  15   6     5916.04     6110.75    150.78 o 
   2  15   6     1094.26      806.07     53.53 o 
   3  15   6      291.21      376.65     99.63 o 
   4  15   6        8.13      151.56     64.24 o 
   5  15   6     1043.38      783.77     80.42 o 
   6  15   6        5.52       51.84     34.58 o 
   7  15   6       27.15       14.64     30.23 o 
   8  15   6       10.54       52.32     85.19 o 
  -5  16   6      425.81      355.21     89.34 o 
  -4  16   6       17.00       32.74     69.97 o 
  -3  16   6       44.83       13.98     15.42 o 
  -2  16   6     7935.80     8919.39    172.23 o 
  -1  16   6     4570.73     4681.70    104.42 o 
   0  16   6      698.52      710.35     43.63 o 
   1  16   6      978.67      757.29     48.30 o 
   2  16   6     3558.67     3916.01    114.27 o 
   3  16   6      668.15      782.83     97.96 o 
   4  16   6        0.83       24.07     29.52 o 
   5  16   6     2313.50     2795.99    208.77 o 
   6  16   6       83.11      109.21     66.18 o 
   7  16   6      218.21      153.47     56.79 o 
   8  16   6     1155.79     1127.52    161.38 o 
  -5  17   6       40.45       50.32     48.31 o 
  -4  17   6      354.82      495.98     81.36 o 
  -3  17   6     1512.96     1542.44     96.08 o 
  -2  17   6      114.47       66.72     37.88 o 
  -1  17   6     1064.26     1005.90     71.84 o 
   0  17   6      448.68      319.72     79.21 o 
   1  17   6       14.26        9.49     15.71 o 
   2  17   6        4.84       16.96     13.49 o 
   3  17   6      218.53      131.52     30.14 o 
   4  17   6      878.93     1206.31     93.96 o 
   5  17   6       80.46      107.82     57.52 o 
   6  17   6      839.83      845.10     80.52 o 
   7  17   6      112.80      214.41    100.34 o 
   8  17   6      283.94      284.31    105.78 o 
  -4  18   6      271.51       64.34     91.55 o 
  -3  18   6       31.06       45.78     36.17 o 
  -2  18   6      268.22      268.69     58.23 o 
  -1  18   6      112.63      100.56     42.95 o 
   0  18   6      319.25      220.24     67.04 o 
   1  18   6      156.18      128.12     36.20 o 
   2  18   6      258.51      463.44     99.82 o 
   3  18   6      144.87       70.32     27.46 o 
   4  18   6      522.50      660.27     86.22 o 
   5  18   6     2993.88     3145.10    108.41 o 
   6  18   6      913.32      877.84     88.77 o 
   7  18   6      101.54       -7.15     49.17 o 
  -3  19   6     1973.42     2440.03    163.95 o 
  -2  19   6       21.00       27.28     30.80 o 
  -1  19   6      231.83      118.33     56.63 o 
   0  19   6       94.49      204.44     51.93 o 
   1  19   6     2381.27     2538.06     80.63 o 
   2  19   6        0.75        0.80     14.47 o 
   3  19   6       40.50      117.74     57.27 o 
   4  19   6     1166.27     1308.96     86.13 o 
   5  19   6       81.60      115.68     74.26 o 
   6  19   6       13.90        8.42     62.97 o 
   7  19   6      190.05       95.91     67.75 o 
  -3  20   6     1200.90     1275.75    127.05 o 
  -2  20   6      677.67      535.35     63.97 o 
  -1  20   6      237.93      249.27     48.66 o 
   0  20   6      366.35      291.00     62.27 o 
   1  20   6     3131.33     3192.39    116.24 o 
   2  20   6      810.11      908.29     99.71 o 
   3  20   6      315.86      118.21     76.90 o 
   4  20   6     1301.26     1259.42    119.59 o 
   5  20   6      798.66      881.41     94.44 o 
   6  20   6       72.30       70.20     40.87 o 
  -2  21   6        3.84       41.61     39.75 o 
  -1  21   6      413.88      378.87     46.01 o 
   0  21   6     2078.46     2763.84     76.62 o 
   1  21   6       98.77      150.36     64.04 o 
   2  21   6      178.81       99.48     49.58 o 
   3  21   6      557.41      748.21     87.06 o 
   4  21   6      632.75      826.11     88.08 o 
   5  21   6       70.69       85.45     55.32 o 
   0  22   6       35.09      132.62     76.69 o 
   1  22   6     1539.55     1850.29    154.94 o 
   2  22   6      169.17       91.16     48.25 o 
   3  22   6       61.97       38.57    103.78 o 
   4  22   6      881.41      657.39    115.78 o 
  -4 -18   7      519.08      511.39    154.59 o 
  -3 -18   7      854.76      771.92     64.66 o 
  -2 -18   7      590.08      370.63     55.15 o 
  -1 -18   7     2464.67     2389.76    304.72 o 
   0 -18   7      114.84       51.90     27.90 o 
  -5 -17   7      546.77      436.11     66.33 o 
  -4 -17   7        0.66       44.00     94.41 o 
  -3 -17   7      925.29      967.49     88.98 o 
  -2 -17   7      285.15      219.65     53.55 o 
  -1 -17   7       27.92       85.73     35.09 o 
   0 -17   7     2477.07     2667.17    124.32 o 
   1 -17   7       61.31       41.35     47.72 o 
   2 -17   7       43.88       50.10     30.53 o 
  -6 -16   7      158.55       45.15     35.47 o 
  -5 -16   7      924.39     1038.32     95.12 o 
  -4 -16   7     4133.83     4215.15    212.30 o 
  -3 -16   7       61.12       12.98     24.33 o 
  -2 -16   7     1725.72     1897.59     72.49 o 
  -1 -16   7     3944.30     4186.21    108.14 o 
   0 -16   7     1724.64     1436.01    121.88 o 
   1 -16   7       78.02       49.19     34.74 o 
   2 -16   7      501.33      354.95     66.80 o 
   3 -16   7     2446.28     2533.38    131.25 o 
  -7 -15   7        2.92       16.75     26.40 o 
  -6 -15   7       47.91       50.47     44.24 o 
  -5 -15   7       82.74      100.58     52.41 o 
  -4 -15   7      864.10      907.54     66.87 o 
  -3 -15   7      124.39      109.61     38.71 o 
  -2 -15   7       12.94       26.91     32.31 o 
  -1 -15   7      657.75      549.13     76.36 o 
   0 -15   7     1881.67     1927.06     84.97 o 
   1 -15   7      292.18      216.65     61.47 o 
   2 -15   7      368.88      350.38     58.20 o 
   3 -15   7     1939.50     2173.85    247.43 o 
   4 -15   7     1083.30     1164.22    136.62 o 
  -7 -14   7      588.23      547.17     68.99 o 
  -6 -14   7       25.12        7.45     31.71 o 
  -5 -14   7     2091.97     2034.08    111.91 o 
  -4 -14   7     3041.43     2684.17    103.63 o 
  -3 -14   7      440.59      388.06     57.57 o 
  -2 -14   7      739.76      612.89     72.29 o 
  -1 -14   7     1883.92     1991.65     83.17 o 
   0 -14   7      649.26      690.36     75.28 o 
   1 -14   7      207.76      159.70     61.95 o 
   2 -14   7     2933.00     2715.52    177.68 o 
   3 -14   7     1173.55      988.15    123.99 o 
   4 -14   7      277.06      266.27     74.30 o 
  -8 -13   7        2.82        6.97     27.03 o 
  -7 -13   7      521.14      479.63     69.07 o 
  -6 -13   7     4014.89     4165.08    123.03 o 
  -5 -13   7        9.90        0.25     36.31 o 
  -4 -13   7     1680.91     1709.43     69.49 o 
  -3 -13   7       56.61       -4.47     24.28 o 
  -2 -13   7      683.85      627.69     86.59 o 
  -1 -13   7      600.58      626.26     67.92 o 
   0 -13   7     1362.17     1298.40     88.09 o 
   1 -13   7       12.49       46.76     39.17 o 
   2 -13   7     1610.73     1374.02    120.13 o 
   3 -13   7      358.29      295.10     70.36 o 
   4 -13   7      171.01      157.62     91.63 o 
   5 -13   7       16.70       -2.14     60.75 o 
  -8 -12   7     3203.97     3606.63    160.04 o 
  -7 -12   7       43.07       54.00     38.94 o 
  -6 -12   7      914.07      907.43     86.73 o 
  -5 -12   7     1925.39     1983.58     69.54 o 
  -4 -12   7     1493.28     1497.26     68.99 o 
  -3 -12   7      582.89      578.14     49.72 o 
  -2 -12   7     4672.95     5089.90    174.93 o 
  -1 -12   7     1551.18     1511.46     99.00 o 
   0 -12   7     1673.00     1522.83     99.87 o 
   1 -12   7     3798.19     3819.57    103.28 o 
   2 -12   7     2921.26     2802.20    121.17 o 
   3 -12   7       91.77       50.04     70.97 o 
   4 -12   7      282.23      223.67     89.12 o 
   5 -12   7     1025.75     1103.91    117.45 o 
  -8 -11   7        2.13       46.52     63.11 o 
  -7 -11   7      175.46      105.45     57.73 o 
  -6 -11   7     1152.44     1151.72     80.24 o 
  -5 -11   7     1221.40     1343.21     56.57 o 
  -4 -11   7     1100.55      860.96     44.41 o 
  -3 -11   7     2001.62     1999.65     59.24 o 
  -2 -11   7     4808.22     5421.14    165.11 o 
  -1 -11   7       25.19        8.42     30.81 o 
   0 -11   7     2216.49     2156.62    113.49 o 
   1 -11   7     2756.36     2623.55     83.96 o 
   2 -11   7      332.99      214.32     50.56 o 
   3 -11   7      150.37      217.73     71.75 o 
   4 -11   7       53.43       33.86     40.85 o 
   5 -11   7        6.65      134.29     56.66 o 
   6 -11   7      623.24      502.50     83.23 o 
  -9 -10   7     1934.43     2060.09    114.98 o 
  -8 -10   7     2081.24     2188.45     93.51 o 
  -7 -10   7     1069.56     1053.21     85.41 o 
  -6 -10   7      141.90       99.10     40.91 o 
  -5 -10   7    10451.91    10775.14    210.77 o 
  -4 -10   7     7622.98     7913.76    198.91 o 
  -3 -10   7     1319.50     1420.33     63.13 o 
  -2 -10   7     1548.55     1535.38     60.98 o 
  -1 -10   7     7830.42     8062.28    184.36 o 
   0 -10   7     5577.63     5592.13    136.05 o 
   1 -10   7     2979.50     3014.75    127.73 o 
   2 -10   7    12493.00    11728.38    289.10 o 
   3 -10   7      133.97       90.35     25.74 o 
   4 -10   7       46.15       16.85     57.53 o 
   5 -10   7     3556.65     3559.48    170.86 o 
   6 -10   7     7894.55     8499.55    159.26 o 
  -9  -9   7      605.58      754.18     79.31 o 
  -8  -9   7       65.88      122.30     57.67 o 
  -7  -9   7     1334.93     1254.04     84.39 o 
  -6  -9   7     4420.44     4782.22    206.76 o 
  -5  -9   7        1.10       78.21     37.80 o 
  -4  -9   7      538.21      509.85     36.37 o 
  -3  -9   7      183.28       64.52     20.67 o 
  -2  -9   7     2791.62     2641.15     94.43 o 
  -1  -9   7     1820.30     1584.87    100.35 o 
   0  -9   7      939.46      894.61     83.30 o 
   1  -9   7     2502.82     2546.05    115.28 o 
   2  -9   7     2034.61     1981.87    123.21 o 
   3  -9   7     6869.06     6468.37    229.14 o 
   4  -9   7      302.17      363.67     75.43 o 
   5  -9   7     3805.27     3520.07    107.95 o 
   6  -9   7     1198.31      826.25    140.78 o 
   7  -9   7     1846.30     2079.47    130.80 o 
  -9  -8   7     2208.55     2276.60    142.16 o 
  -8  -8   7     2843.88     2802.13     96.65 o 
  -7  -8   7        2.45       31.53     46.03 o 
  -6  -8   7      622.09      733.26     92.43 o 
  -5  -8   7     9835.27    10986.63    211.24 o 
  -4  -8   7       15.09       25.75     14.92 o 
  -3  -8   7      420.45      471.82     37.30 o 
  -2  -8   7     6676.13     6457.04    106.89 o 
  -1  -8   7     4220.95     4489.79     80.87 o 
   0  -8   7     1341.51     1458.86     56.10 o 
   1  -8   7      640.88      762.43     47.20 o 
   2  -8   7     2297.51     2254.00     73.59 o 
   3  -8   7       70.60      121.81     38.79 o 
   4  -8   7     1253.42     1275.85    102.10 o 
   5  -8   7      543.04      434.90     78.68 o 
   6  -8   7     4330.34     3948.91    144.14 o 
   7  -8   7      164.17      206.47     69.33 o 
  -9  -7   7     2469.23     2475.46    147.30 o 
  -8  -7   7      668.54      745.22    112.35 o 
  -7  -7   7      343.58      313.72     69.96 o 
  -6  -7   7     9843.47    11457.82    294.11 o 
  -5  -7   7       42.76      126.07     64.49 o 
  -4  -7   7      266.44      314.48     24.64 o 
  -3  -7   7     1067.73     1103.49     41.59 o 
  -2  -7   7     6412.36     6474.84    121.63 o 
  -1  -7   7     6022.71     5719.11    100.53 o 
   0  -7   7     5311.17     4502.31    114.17 o 
   1  -7   7     2073.24     1857.83     66.01 o 
   2  -7   7     1147.38     1094.06     50.27 o 
   3  -7   7     3686.45     3506.62    196.42 o 
   4  -7   7      190.52      145.91     43.32 o 
   5  -7   7       72.14      101.56     84.19 o 
   6  -7   7       66.94      101.85     47.92 o 
   7  -7   7      291.59      332.01     69.89 o 
  -9  -6   7     1461.03     1664.53     87.26 o 
  -8  -6   7      573.76      579.91     72.05 o 
  -7  -6   7      288.30      354.22     72.63 o 
  -6  -6   7     3772.06     3789.98    176.53 o 
  -5  -6   7     7982.84     8100.96    139.68 o 
  -4  -6   7     6051.11     6481.94    133.64 o 
  -3  -6   7     1420.31     1441.03     36.87 o 
  -2  -6   7      974.55      892.14     33.19 o 
  -1  -6   7    11791.05    11819.83    135.83 o 
   0  -6   7      358.25      283.22     31.17 o 
   1  -6   7     8683.69     7971.32    107.73 o 
   2  -6   7    19835.04    19464.38    243.99 o 
   3  -6   7     1022.21     1048.24     49.31 o 
   4  -6   7     1348.63     1620.71     81.38 o 
   5  -6   7     2952.60     3401.01    158.26 o 
   6  -6   7      450.41      548.03     95.11 o 
   7  -6   7      570.19      595.22     80.37 o 
   8  -6   7     1436.16     1486.39    116.09 o 
  -9  -5   7      368.85      377.55     54.68 o 
  -8  -5   7      353.70      410.61     68.93 o 
  -7  -5   7      166.94      146.93     65.40 o 
  -6  -5   7     2938.56     3070.42    113.27 o 
  -5  -5   7      614.74     1436.27    150.95 o 
  -4  -5   7     4519.94     4319.61    129.40 o 
  -3  -5   7    11803.80    12072.96    155.42 o 
  -2  -5   7     1976.38     2380.93     44.12 o 
  -1  -5   7     3651.31     3805.00     62.04 o 
   0  -5   7      418.22      440.12     37.28 o 
   1  -5   7     1030.87      933.51     42.22 o 
   2  -5   7      195.70      244.14     30.36 o 
   3  -5   7     2277.36     1712.48    115.65 o 
   4  -5   7     3435.57     3276.21    108.37 o 
   5  -5   7     1233.34     1239.42     95.67 o 
   6  -5   7      327.42      363.13    147.37 o 
   7  -5   7      757.39      729.47     82.35 o 
   8  -5   7       21.21       74.52     48.65 o 
  -9  -4   7      991.14      827.04     73.62 o 
  -8  -4   7      155.23      153.49     63.18 o 
  -7  -4   7      961.69     1004.88    113.81 o 
  -6  -4   7      207.01      174.82     90.48 o 
  -5  -4   7    17495.71    19381.04    347.80 o 
  -4  -4   7     4508.73     4489.76    100.86 o 
  -3  -4   7      655.60      319.48     27.20 o 
  -2  -4   7    18597.30    18745.10    171.44 o 
  -1  -4   7     4359.17     4865.55     65.15 o 
   0  -4   7      960.86      900.57     36.75 o 
   1  -4   7     8618.46     9383.12    116.22 o 
   2  -4   7    17748.93    16371.75    284.81 o 
   3  -4   7     2727.15     2791.68     85.68 o 
   4  -4   7      585.66      688.62     51.36 o 
   5  -4   7     5910.30     5804.22    139.97 o 
   6  -4   7     2002.89     2337.66    212.27 o 
   7  -4   7      118.61      217.74     77.99 o 
   8  -4   7      766.92      611.44     74.01 o 
  -9  -3   7      100.91       58.04     42.33 o 
  -8  -3   7     1474.83     1481.94     83.76 o 
  -7  -3   7      336.35      477.19     69.90 o 
  -6  -3   7      920.23     1125.89     87.92 o 
  -5  -3   7      574.95      646.51     79.55 o 
  -4  -3   7       49.57       70.39     29.33 o 
  -3  -3   7     1404.38      886.93     23.31 o 
  -2  -3   7    12101.72    14091.71     99.87 o 
  -1  -3   7     6183.39     5658.72     65.80 o 
   0  -3   7     1775.10     1649.20     42.95 o 
   1  -3   7    22465.99    21842.06    165.92 o 
   2  -3   7       58.48       29.53     18.10 o 
   3  -3   7     1678.64     1485.42     44.09 o 
   4  -3   7     4400.99     4515.50    131.65 o 
   5  -3   7      912.80      879.29     52.65 o 
   6  -3   7     2170.21     2153.41    187.40 o 
   7  -3   7     1104.99     1146.28     92.31 o 
   8  -3   7      635.63      602.49     79.29 o 
  -9  -2   7     2470.09     2850.96    160.81 o 
  -8  -2   7      718.30      604.68     67.53 o 
  -7  -2   7      419.70      483.28     85.48 o 
  -6  -2   7     1413.60     1259.88     86.76 o 
  -5  -2   7     2913.46     2781.29     98.86 o 
  -4  -2   7      208.23      349.13     34.42 o 
  -3  -2   7      684.46      641.87     26.70 o 
  -2  -2   7    14575.45    13925.56     89.56 o 
  -1  -2   7     2004.62     1720.67     43.28 o 
   0  -2   7     5396.12     5462.16     79.96 o 
   1  -2   7    14658.58    14567.82    104.35 o 
   2  -2   7    12143.60    13634.02    169.11 o 
   3  -2   7      112.86       25.93     16.37 o 
   4  -2   7     4414.72     4333.60    131.83 o 
   5  -2   7    11140.36    11821.76    194.62 o 
   6  -2   7     2802.81     2950.11    169.21 o 
   7  -2   7      360.53      317.70     80.62 o 
   8  -2   7     3247.63     3349.27    115.24 o 
   9  -2   7     1923.42     1974.78    135.21 o 
  -9  -1   7     1886.59     1983.60    137.37 o 
  -8  -1   7     3314.78     3196.31    108.06 o 
  -7  -1   7     1478.00     1600.53     76.63 o 
  -6  -1   7     5051.48     5367.17    128.74 o 
  -5  -1   7     3587.46     2876.74     95.79 o 
  -4  -1   7     2057.10     2096.08     41.41 o 
  -3  -1   7    11484.76    10025.15    118.38 o 
  -2  -1   7     5760.59     6313.53     66.94 o 
  -1  -1   7     3512.21     3377.49     62.55 o 
   0  -1   7    13632.04    13985.65    151.06 o 
   1  -1   7     5284.87     5357.36     69.89 o 
   2  -1   7     1715.97     1818.41     47.96 o 
   3  -1   7     1298.68     1229.42     46.43 o 
   4  -1   7      650.05      527.73     40.81 o 
   5  -1   7     1651.08     1597.61     92.06 o 
   6  -1   7     1031.25      986.27     92.95 o 
   7  -1   7       87.14       51.80     26.47 o 
   8  -1   7      101.51      109.07     49.46 o 
   9  -1   7        9.22       46.99     31.00 o 
  -9   0   7      615.47      562.76     96.20 o 
  -8   0   7      394.74      500.91    114.28 o 
  -7   0   7     2304.11     2163.06     84.42 o 
  -6   0   7     1810.38     1598.35     77.61 o 
  -5   0   7     6150.68     5990.20     95.29 o 
  -4   0   7      772.12      732.80     24.03 o 
  -3   0   7    10577.77    10931.38    128.00 o 
  -2   0   7     9235.71     8392.39     96.67 o 
  -1   0   7    10437.56     9902.86     88.87 o 
   0   0   7      120.59       89.05     24.27 o 
   1   0   7    18671.46    17707.94    213.35 o 
   2   0   7     1462.01     1577.30     49.59 o 
   3   0   7      156.52      135.35     31.08 o 
   4   0   7       78.29      115.21     22.99 o 
   5   0   7     4312.05     4228.48    166.10 o 
   6   0   7        8.04       35.98     31.49 o 
   7   0   7     1523.28     1687.91     57.87 o 
   8   0   7      841.52      658.71     89.66 o 
   9   0   7     3878.86     4070.61    187.35 o 
  -8   1   7     2185.34     2288.98     52.44 o 
  -7   1   7     8685.61     8838.21    131.12 o 
  -6   1   7     9362.41     9749.11    140.65 o 
  -5   1   7      232.10      245.16     20.83 o 
  -4   1   7      189.81      182.74     18.19 o 
  -3   1   7    16033.55    16835.42    153.83 o 
  -2   1   7     1913.34     1890.01     36.64 o 
  -1   1   7     4800.58     4404.77     70.82 o 
   0   1   7     2044.53     1801.52     51.23 o 
   1   1   7     6191.73     6210.05    114.49 o 
   2   1   7       35.38       21.02     16.19 o 
   3   1   7      859.02      884.66     44.07 o 
   4   1   7      532.65      367.84     48.80 o 
   5   1   7     4646.32     4843.24    192.60 o 
   6   1   7      725.05      636.02     86.92 o 
   7   1   7      165.91      115.70     32.03 o 
   8   1   7      610.85      821.47     86.78 o 
   9   1   7       71.10       26.59     25.12 o 
  -9   2   7     1742.95     1733.59    121.36 o 
  -8   2   7     1479.74     1437.05    115.14 o 
  -7   2   7      224.50      268.92     37.27 o 
  -6   2   7       18.61        4.66      8.80 o 
  -5   2   7     5198.69     5561.79    101.33 o 
  -4   2   7      193.40      121.40     16.59 o 
  -3   2   7     2040.71     1996.98     42.62 o 
  -2   2   7     1389.59     1890.55     37.70 o 
  -1   2   7      348.39      245.40     30.41 o 
   0   2   7    20364.52    19892.67    166.54 o 
   1   2   7    15296.67    16081.83    112.55 o 
   2   2   7     1271.44     1400.44     43.53 o 
   3   2   7      603.42      671.28     43.31 o 
   4   2   7     4189.45     4262.79     79.82 o 
   5   2   7     5239.71     5550.65    128.93 o 
   6   2   7     1470.94     1371.78    104.56 o 
   7   2   7      131.09      112.10     37.86 o 
   8   2   7      600.84      700.30     45.45 o 
   9   2   7      837.89      906.39    131.51 o 
  -9   3   7     1363.40     1024.75    240.57 o 
  -8   3   7      268.81      319.19     49.43 o 
  -7   3   7     8861.46     9873.51    187.03 o 
  -6   3   7     1413.04     1477.52     51.72 o 
  -5   3   7     2948.91     3165.94     58.39 o 
  -4   3   7      724.20      695.90     27.67 o 
  -3   3   7    19347.41    20352.27    281.88 o 
  -2   3   7      713.14      598.77     36.61 o 
  -1   3   7      424.60      199.19     31.86 o 
   0   3   7      438.38      420.77     35.51 o 
   1   3   7     2241.09     1925.14     54.10 o 
   2   3   7     2621.26     2501.26     59.20 o 
   3   3   7      734.99      513.05     38.83 o 
   4   3   7    13695.28    13582.50    229.80 o 
   5   3   7      109.33       53.92     19.08 o 
   6   3   7     2530.49     2385.18     88.67 o 
   7   3   7     7340.48     7518.14    148.16 o 
   8   3   7      906.45      790.04     72.58 o 
   9   3   7     1721.30     1581.96     75.80 o 
  -9   4   7     4842.25     5192.63    359.78 o 
  -8   4   7      497.80      341.22     56.14 o 
  -7   4   7      298.07      429.45    104.13 o 
  -6   4   7       34.28       63.42     37.88 o 
  -5   4   7      104.88      198.90     39.57 o 
  -4   4   7      600.49      588.33     26.77 o 
  -3   4   7     4398.44     4498.29     81.51 o 
  -2   4   7     3218.72     3354.76     57.10 o 
  -1   4   7     3910.73     4141.69     73.54 o 
   0   4   7     2435.41     2043.02     44.76 o 
   1   4   7    59020.99    63568.06    282.91 o 
   2   4   7     6583.35     6676.48     85.98 o 
   3   4   7      358.97      366.28     44.84 o 
   4   4   7      613.06      921.56     76.43 o 
   5   4   7    18136.86    18646.24    231.41 o 
   6   4   7      482.42      476.05     43.54 o 
   7   4   7     1471.68     1500.41     65.26 o 
   8   4   7      629.32      559.73     43.68 o 
   9   4   7      932.02     1200.74    155.38 o 
  -9   5   7        1.67       -3.29     51.46 o 
  -8   5   7      576.80      477.78    132.71 o 
  -7   5   7     5395.86     5353.97    130.01 o 
  -6   5   7      260.66      286.62     37.38 o 
  -5   5   7       12.24       36.83     27.63 o 
  -4   5   7     3913.86     3624.99     89.66 o 
  -3   5   7    10723.15    11329.11    114.56 o 
  -2   5   7     2625.39     2595.79     55.88 o 
  -1   5   7      416.65      529.29     39.29 o 
   0   5   7       34.62        6.90     15.11 o 
   1   5   7    16738.56    17264.21    165.47 o 
   2   5   7     3954.64     4146.62     58.30 o 
   3   5   7       26.99       22.01     14.42 o 
   4   5   7    18421.51    17679.78    187.23 o 
   5   5   7     1703.34     1734.15     53.95 o 
   6   5   7      402.25      411.83     33.98 o 
   7   5   7       44.81       45.52     26.33 o 
   8   5   7      671.71      725.11     43.44 o 
   9   5   7       17.27       19.59     28.02 o 
  -9   6   7       72.57      111.92     67.61 o 
  -8   6   7      725.06      589.42    136.59 o 
  -7   6   7       20.64        2.59     30.36 o 
  -6   6   7     1583.98     1571.76     44.97 o 
  -5   6   7      196.35      181.63     37.21 o 
  -4   6   7     3871.78     3826.05    118.59 o 
  -3   6   7     1847.37     1765.50     41.68 o 
  -2   6   7     4360.25     4666.06     85.74 o 
  -1   6   7       70.20       40.44     22.36 o 
   0   6   7      976.67      632.94     41.92 o 
   1   6   7    26541.73    27213.42    195.05 o 
   2   6   7     4398.10     4506.88     85.44 o 
   3   6   7    14992.14    15120.69    132.99 o 
   4   6   7     5020.40     5069.98    124.12 o 
   5   6   7    17664.26    19497.95    222.23 o 
   6   6   7       77.23      103.53     25.93 o 
   7   6   7        7.24       54.43     34.16 o 
   8   6   7      228.54      214.36     33.46 o 
   9   6   7      357.53      315.40     41.55 o 
  -8   7   7      124.42       38.06     31.95 o 
  -7   7   7     3193.41     3103.00    106.40 o 
  -6   7   7     4920.47     5138.70    140.57 o 
  -5   7   7      346.84      337.53     84.26 o 
  -4   7   7     1764.98     1527.75     65.26 o 
  -3   7   7     6383.73     6178.17    180.90 o 
  -2   7   7     3114.23     2991.03     66.96 o 
  -1   7   7       55.69       62.19     21.58 o 
   0   7   7    15425.45    14105.36    163.86 o 
   1   7   7     4771.62     4259.16     61.24 o 
   2   7   7      101.83       90.79     38.77 o 
   3   7   7    17876.93    17581.20    170.27 o 
   4   7   7     6940.97     5695.11    117.04 o 
   5   7   7     2492.79     2468.22     74.06 o 
   6   7   7     1361.03     1330.60     57.75 o 
   7   7   7     3007.83     3035.19     81.00 o 
   8   7   7        0.54        8.83     15.28 o 
   9   7   7      296.82      256.55     40.15 o 
  -8   8   7      837.34      766.21     83.33 o 
  -7   8   7       88.90       76.70     48.86 o 
  -6   8   7     1271.90     1436.67    104.66 o 
  -5   8   7     1351.86     1482.25    127.83 o 
  -4   8   7     1880.17     1574.27     66.40 o 
  -3   8   7      154.34      124.23     33.22 o 
  -2   8   7     1858.82     1900.54     68.42 o 
  -1   8   7        1.48       16.80     24.30 o 
   0   8   7     3665.61     3810.78     71.06 o 
   1   8   7    29142.25    29842.47    444.16 o 
   2   8   7       52.20       92.89     42.02 o 
   3   8   7      732.87     1213.84    166.67 o 
   4   8   7      646.98      482.83     39.35 o 
   5   8   7     1863.80     2045.70    103.43 o 
   6   8   7      376.15      403.25     33.89 o 
   7   8   7      746.72      648.75     34.97 o 
   8   8   7      995.04      823.63     44.80 o 
   9   8   7       73.79      135.92     40.72 o 
  -8   9   7     1197.83     1316.30    175.96 o 
  -7   9   7     1869.40     1701.09    126.42 o 
  -6   9   7      151.31      164.71     58.88 o 
  -5   9   7      915.70     1035.26    132.60 o 
  -4   9   7     1815.48     1552.39    168.46 o 
  -3   9   7     4410.73     4729.61    157.07 o 
  -2   9   7      199.57      113.49     32.24 o 
  -1   9   7       13.91        5.11     15.52 o 
   0   9   7     9353.21     7834.50    119.81 o 
   1   9   7     6293.13     6198.58     99.80 o 
   2   9   7     1539.18     1426.33     77.62 o 
   3   9   7     2413.12     1823.03    105.78 o 
   4   9   7     1526.24     1427.63     44.04 o 
   5   9   7        4.61       17.81     10.69 o 
   6   9   7      151.89      157.85     20.33 o 
   7   9   7     5308.87     6000.14    109.89 o 
   8   9   7      349.36      452.72     42.18 o 
   9   9   7       12.69       19.87     31.45 o 
  -8  10   7      954.09      786.25     82.11 o 
  -7  10   7      176.76       71.56    175.17 o 
  -6  10   7      368.00      340.96     77.49 o 
  -5  10   7     1440.29     1484.37    149.90 o 
  -4  10   7      554.63      497.21    101.77 o 
  -3  10   7     2310.27     2261.96    145.65 o 
  -2  10   7     1468.21     1586.16     87.35 o 
  -1  10   7     1419.38     1157.94     53.92 o 
   0  10   7     6882.92     6465.65    119.17 o 
   1  10   7     3607.15     3686.77     64.35 o 
   2  10   7      641.78      735.53     68.59 o 
   3  10   7     1592.92     1156.96    139.80 o 
   4  10   7     4077.57     3638.71    186.47 o 
   5  10   7      976.89     1061.10     38.32 o 
   6  10   7     1517.38     1628.92     47.10 o 
   7  10   7      490.31      488.41     44.41 o 
   8  10   7     1032.34      855.14     47.69 o 
   9  10   7        1.69      139.51     79.90 o 
  -7  11   7     4143.83     4234.92    180.25 o 
  -6  11   7        0.83       72.14     57.18 o 
  -5  11   7      158.51      106.65     46.98 o 
  -4  11   7    13768.62    14418.86    415.03 o 
  -3  11   7    11691.34    12441.61    264.36 o 
  -2  11   7     1687.74     1627.19    115.37 o 
  -1  11   7     9347.53     8720.72    182.46 o 
   0  11   7      155.02       53.32     31.31 o 
   1  11   7       57.88       10.06     12.46 o 
   2  11   7     1972.75     2353.37    240.71 o 
   3  11   7      367.96      300.77     67.97 o 
   4  11   7     4388.24     4304.88    207.12 o 
   5  11   7      234.71      231.54     38.23 o 
   6  11   7     1348.52     1415.15     68.70 o 
   7  11   7     1143.66     1107.02     56.32 o 
   8  11   7       13.69       18.89     29.06 o 
  -7  12   7       13.21       47.89     40.45 o 
  -6  12   7      954.46     1066.70    102.38 o 
  -5  12   7     3005.50     3387.11    164.83 o 
  -4  12   7      627.29      628.69     92.48 o 
  -3  12   7     8549.14     9057.77    154.10 o 
  -2  12   7        1.69       30.32     23.31 o 
  -1  12   7     1658.16     1558.25    115.71 o 
   0  12   7     1520.07     1416.75     63.92 o 
   1  12   7       49.25       91.54     22.11 o 
   2  12   7        6.44       -1.19     12.49 o 
   3  12   7     1391.92     1232.79     90.36 o 
   4  12   7     4408.58     4356.87    205.96 o 
   5  12   7       19.98       38.76     33.92 o 
   6  12   7      635.94      689.15     37.70 o 
   7  12   7        0.35      -15.25     23.70 o 
   8  12   7     2481.43     2655.90     87.48 o 
   9  12   7       79.79       19.15     42.17 o 
  -7  13   7     1623.32     1637.49    131.87 o 
  -6  13   7      248.71      333.33     82.19 o 
  -5  13   7       74.59        1.00     65.04 o 
  -4  13   7     1649.17     1437.89    112.35 o 
  -3  13   7     3274.06     3621.27    152.57 o 
  -2  13   7       57.66       47.50     33.61 o 
  -1  13   7     3699.56     3623.16    139.17 o 
   0  13   7    15126.57    17069.02    258.31 o 
   1  13   7       29.17       18.08     14.60 o 
   2  13   7      314.15      216.67     57.51 o 
   3  13   7     5684.37     5842.89    183.89 o 
   4  13   7        2.04       29.15     31.51 o 
   5  13   7       71.05       14.18     26.10 o 
   6  13   7     2078.48     1744.32    115.24 o 
   7  13   7     1676.64     1799.07     93.03 o 
   8  13   7       41.63       11.12     19.82 o 
   9  13   7      102.90        7.43     41.17 o 
  -6  14   7      290.14      258.66    130.01 o 
  -5  14   7      787.78      873.70     96.58 o 
  -4  14   7      670.28      664.37     65.96 o 
  -3  14   7      569.02      561.08     55.54 o 
  -2  14   7     1086.09     1355.99     67.26 o 
  -1  14   7     8748.56     9635.40    198.35 o 
   0  14   7        0.12       -0.76     21.64 o 
   1  14   7     4118.75     4483.42    118.70 o 
   2  14   7        0.95       43.16     36.11 o 
   3  14   7        0.06       33.21     40.69 o 
   4  14   7       15.59       -7.27     30.27 o 
   5  14   7       75.62       64.27     61.61 o 
   6  14   7      547.83      515.31     69.43 o 
   7  14   7     1487.29     1379.40     88.84 o 
   8  14   7      160.20      135.79     90.48 o 
   9  14   7      414.31      466.70    107.06 o 
  -6  15   7        6.13       45.94     81.69 o 
  -5  15   7      589.35      503.13     87.77 o 
  -4  15   7     4359.51     4645.60    157.41 o 
  -3  15   7     1789.87     1687.52     85.21 o 
  -2  15   7     1112.62      967.26     97.72 o 
  -1  15   7     2378.37     2403.97    125.80 o 
   0  15   7     4539.11     5226.56    139.67 o 
   1  15   7      233.46      110.37     27.82 o 
   2  15   7     1251.56     1068.81     40.22 o 
   3  15   7     1211.14     1441.51    110.65 o 
   4  15   7      502.98      728.10     85.05 o 
   5  15   7       15.53       15.94     35.95 o 
   6  15   7     2074.35     2151.02    124.64 o 
   7  15   7     2101.03     2234.93    188.61 o 
   8  15   7        3.08        8.58     47.31 o 
  -5  16   7      353.17      161.24     78.05 o 
  -4  16   7      163.13      168.18     71.33 o 
  -3  16   7      533.31      663.18     70.06 o 
  -2  16   7      134.38      232.36     45.58 o 
  -1  16   7       62.54      160.40     47.16 o 
   0  16   7      176.38       62.15     45.99 o 
   1  16   7       47.64       82.07     30.41 o 
   2  16   7       90.47       91.58     37.17 o 
   3  16   7      303.38      423.23     90.28 o 
   4  16   7        1.95      -11.12     28.93 o 
   5  16   7       83.57       17.80     31.26 o 
   6  16   7      209.78      229.24     65.04 o 
   7  16   7      207.73       35.84     39.44 o 
   8  16   7      184.29      103.63     84.91 o 
  -5  17   7       83.15       30.16     41.60 o 
  -4  17   7     2817.68     3076.56    114.03 o 
  -3  17   7       37.99       45.70     28.41 o 
  -2  17   7        0.83       28.52     19.94 o 
  -1  17   7      620.03      630.58     74.57 o 
   0  17   7      928.04      949.13     73.97 o 
   1  17   7     1321.21     1433.36     65.92 o 
   2  17   7      732.65      491.63     82.55 o 
   3  17   7     1826.55     1969.25    139.82 o 
   4  17   7      744.92      862.14     91.82 o 
   5  17   7      148.84      145.62     63.89 o 
   6  17   7      358.80      305.30     66.68 o 
   7  17   7     2211.48     2557.57    174.32 o 
   8  17   7      176.23      174.96     82.62 o 
  -4  18   7       33.48      -11.18     30.39 o 
  -3  18   7      784.33      737.99     81.55 o 
  -2  18   7      605.47      698.02     63.85 o 
  -1  18   7      116.29      139.51     49.24 o 
   0  18   7       81.24       80.21     30.99 o 
   1  18   7       81.83       93.74     35.23 o 
   2  18   7     3494.03     4306.17     93.76 o 
   3  18   7        0.01       37.34     76.90 o 
   4  18   7     1050.29      995.31    217.70 o 
   5  18   7       27.91      127.29     55.12 o 
   6  18   7        4.03       28.73     30.16 o 
   7  18   7       19.51       -1.86     47.89 o 
  -3  19   7       24.00      125.97     62.41 o 
  -2  19   7      492.25      471.73     58.37 o 
  -1  19   7      464.08      460.16     58.12 o 
   0  19   7      156.13      287.88     58.46 o 
   1  19   7      887.14      958.54     58.38 o 
   2  19   7     1207.01      978.48    143.82 o 
   3  19   7     2812.75     3214.91    116.63 o 
   4  19   7      135.15       38.20    109.49 o 
   5  19   7       53.33        6.64     31.11 o 
   6  19   7     2282.25     2401.11    108.02 o 
   7  19   7      923.39     1201.56    206.12 o 
  -3  20   7       89.51       64.10     37.76 o 
  -2  20   7      247.12      188.72     37.51 o 
  -1  20   7     2372.27     2836.67     80.25 o 
   0  20   7      766.09      684.08     73.69 o 
   1  20   7      116.92      191.57     41.29 o 
   2  20   7      853.08      984.94    107.08 o 
   3  20   7        9.16       61.55     47.01 o 
   4  20   7      216.00       94.06     82.48 o 
   5  20   7      299.73      240.92     74.74 o 
   6  20   7       15.24       29.67     33.63 o 
  -2  21   7        3.78       71.57     47.27 o 
  -1  21   7     1144.81      971.74     89.04 o 
   0  21   7      759.87      769.06     54.55 o 
   1  21   7       18.27       70.40     58.61 o 
   2  21   7      576.62      528.66     87.22 o 
   3  21   7     2302.47     2299.18    180.89 o 
   4  21   7      118.67      194.91     73.68 o 
   5  21   7       47.53       66.79     50.39 o 
   0  22   7       13.75       12.51     30.12 o 
   1  22   7       92.53      227.71     69.12 o 
   2  22   7      521.69      742.62     85.44 o 
   3  22   7       13.10       84.91     80.05 o 
   4  22   7       46.08      -28.28     29.44 o 
  -3 -18   8       10.93       14.39     27.48 o 
  -2 -18   8     1328.55     1352.54     84.75 o 
  -1 -18   8      214.53      159.86     43.70 o 
   0 -18   8       84.31       39.76     24.90 o 
  -5 -17   8      315.41      214.41    106.35 o 
  -4 -17   8      364.76      373.34     65.59 o 
  -3 -17   8     3032.09     3012.98    271.66 o 
  -2 -17   8      536.21      576.19     60.55 o 
  -1 -17   8       36.44       86.26     45.08 o 
   0 -17   8      655.52      607.63     64.59 o 
   1 -17   8     2061.28     2129.72     97.44 o 
  -6 -16   8      409.19      402.78     80.40 o 
  -5 -16   8      535.78      399.73     67.35 o 
  -4 -16   8      748.51      691.20    156.66 o 
  -3 -16   8      351.16      301.14     52.10 o 
  -2 -16   8      739.86      753.26     67.04 o 
  -1 -16   8      575.86      501.76     68.49 o 
   0 -16   8      164.40       63.65     59.51 o 
   1 -16   8      559.78      550.09     63.88 o 
   2 -16   8      359.97      177.16     46.49 o 
  -6 -15   8     2681.75     2692.65    146.59 o 
  -5 -15   8      135.18      118.95     58.45 o 
  -4 -15   8      257.38      243.40     74.72 o 
  -3 -15   8     1648.26     1416.89     64.86 o 
  -2 -15   8     2305.18     1927.85     79.24 o 
  -1 -15   8      246.29      247.54     66.28 o 
   0 -15   8     3078.08     3490.95     96.12 o 
   1 -15   8     1624.58     1659.06     84.84 o 
   2 -15   8       36.71       43.75     31.73 o 
   3 -15   8      159.90      147.52    100.63 o 
  -7 -14   8      317.71       86.00     85.76 o 
  -6 -14   8      452.05      481.08     78.05 o 
  -5 -14   8      449.03      530.97     83.29 o 
  -4 -14   8     1054.51     1004.81     63.82 o 
  -3 -14   8      321.12      218.59     46.77 o 
  -2 -14   8     5003.09     5405.60    171.81 o 
  -1 -14   8     1101.19     1055.95     80.57 o 
   0 -14   8      692.19      508.91     75.84 o 
   1 -14   8     2880.74     3029.98     98.19 o 
   2 -14   8      370.27      299.79     69.03 o 
   3 -14   8      434.17      384.51     74.56 o 
   4 -14   8      112.17       52.72     38.90 o 
  -7 -13   8     1516.53     1677.42    143.07 o 
  -6 -13   8     3307.61     3475.15    119.30 o 
  -5 -13   8      534.13      653.27    111.14 o 
  -4 -13   8      791.63      576.03     56.78 o 
  -3 -13   8     6194.97     6941.84    181.76 o 
  -2 -13   8      483.60      509.61     60.74 o 
  -1 -13   8      154.27      104.59     45.90 o 
   0 -13   8     2234.91     2313.65     92.79 o 
   1 -13   8      283.96      355.26     96.63 o 
   2 -13   8       34.28       -2.15     19.66 o 
   3 -13   8     1373.57     1563.50     92.65 o 
   4 -13   8     2120.94     2316.72    103.09 o 
  -8 -12   8      622.86      616.81     74.40 o 
  -7 -12   8      568.20      592.12    198.05 o 
  -6 -12   8       28.93       25.03     34.26 o 
  -5 -12   8      811.48      662.64     87.23 o 
  -4 -12   8      735.84      771.71     42.56 o 
  -3 -12   8      198.11      236.05     33.26 o 
  -2 -12   8        3.74       17.59     38.48 o 
  -1 -12   8        4.57       21.17     36.28 o 
   0 -12   8       10.36       21.74     33.87 o 
   1 -12   8      282.41      136.95     53.40 o 
   2 -12   8     1558.32     1416.34     92.70 o 
   3 -12   8      125.97       13.41     40.39 o 
   4 -12   8     1073.21     1127.63    126.79 o 
   5 -12   8      854.42     1099.12    117.56 o 
  -8 -11   8      417.08      396.73     68.80 o 
  -7 -11   8      757.08      874.30     87.26 o 
  -6 -11   8      707.76      658.00     75.79 o 
  -5 -11   8      223.51      232.34     38.80 o 
  -4 -11   8     1714.81     1579.10     72.54 o 
  -3 -11   8      314.00      212.13     33.24 o 
  -2 -11   8      876.75      838.59     68.69 o 
  -1 -11   8      495.89      438.71     63.68 o 
   0 -11   8        9.06       13.74     32.89 o 
   1 -11   8     6105.58     6437.22    152.14 o 
   2 -11   8      749.31      723.80     72.34 o 
   3 -11   8     1059.75      887.34    137.76 o 
   4 -11   8     4205.12     3955.14    132.24 o 
   5 -11   8      173.54       53.22     67.31 o 
   6 -11   8      377.87      343.66     75.08 o 
  -8 -10   8      598.24      787.53    131.01 o 
  -7 -10   8     2600.15     2548.14    106.12 o 
  -6 -10   8     1101.95     1454.61     95.05 o 
  -5 -10   8        5.41       -0.97     14.22 o 
  -4 -10   8        3.62        0.74     17.82 o 
  -3 -10   8       24.60       90.74     32.02 o 
  -2 -10   8      446.10      400.69     41.61 o 
  -1 -10   8     1628.10     1777.21     96.94 o 
   0 -10   8     1524.17     1470.86     80.82 o 
   1 -10   8      225.94      149.46     52.28 o 
   2 -10   8       93.28       67.81     35.90 o 
   3 -10   8      237.19      319.33     77.24 o 
   4 -10   8       58.91       51.50     42.55 o 
   5 -10   8     1844.82     1814.85    128.53 o 
   6 -10   8      393.03      390.76     79.81 o 
  -9  -9   8       61.28      100.18     49.46 o 
  -8  -9   8      219.75      194.44     80.05 o 
  -7  -9   8     5576.19     6012.36    172.23 o 
  -6  -9   8       77.53       90.40     50.64 o 
  -5  -9   8     1180.79     1085.31     58.21 o 
  -4  -9   8     8023.94     8459.01    172.61 o 
  -3  -9   8     9861.50    10301.84    212.53 o 
  -2  -9   8      379.63      364.09     41.95 o 
  -1  -9   8      976.39      906.50     51.74 o 
   0  -9   8     9321.88     9585.18    218.17 o 
   1  -9   8      536.32      518.94     62.11 o 
   2  -9   8     4017.93     4316.19    136.60 o 
   3  -9   8     2288.22     2207.12    161.90 o 
   4  -9   8     3757.51     3358.97    389.23 o 
   5  -9   8     1593.87     1712.82    109.60 o 
   6  -9   8      162.26      107.41     44.23 o 
  -9  -8   8      141.75       55.63     50.39 o 
  -8  -8   8     2594.20     2685.64    145.44 o 
  -7  -8   8      186.67      169.28     72.23 o 
  -6  -8   8      254.17      171.18     99.99 o 
  -5  -8   8     1998.93     1990.98    108.38 o 
  -4  -8   8     3849.34     3826.06    108.32 o 
  -3  -8   8      457.96      304.49     38.55 o 
  -2  -8   8      423.53      326.93     38.87 o 
  -1  -8   8     2074.19     2060.09     82.07 o 
   0  -8   8     2359.28     2204.65    108.32 o 
   1  -8   8     3100.50     2922.48     92.32 o 
   2  -8   8     1887.45     1552.43     76.48 o 
   3  -8   8     1119.78     1025.95     77.07 o 
   4  -8   8     1448.96     1425.05    111.30 o 
   5  -8   8      338.47      355.62     82.95 o 
   6  -8   8      368.57      326.68     77.47 o 
   7  -8   8      469.07      616.18     84.30 o 
  -9  -7   8        5.30       74.01     37.93 o 
  -8  -7   8     1518.65     1625.01     83.63 o 
  -7  -7   8     1084.43      881.99     91.80 o 
  -6  -7   8      710.80      819.22    129.36 o 
  -5  -7   8     1974.32     2157.25    137.77 o 
  -4  -7   8     4776.05     4629.12    111.16 o 
  -3  -7   8     6314.38     6763.70    207.45 o 
  -2  -7   8       59.52       49.46     20.93 o 
  -1  -7   8     2131.68     1797.92     77.60 o 
   0  -7   8     6582.97     6017.33    108.03 o 
   1  -7   8      539.33      544.63     65.92 o 
   2  -7   8     2052.10     1949.84     64.09 o 
   3  -7   8    11929.92    10732.90    377.29 o 
   4  -7   8      267.88      283.38     60.66 o 
   5  -7   8       54.96       97.79     62.55 o 
   6  -7   8     2148.46     2271.98    140.37 o 
   7  -7   8      364.73      501.73     74.81 o 
  -9  -6   8      236.48      241.64     81.62 o 
  -8  -6   8     3186.11     3104.46    103.13 o 
  -7  -6   8     1278.68     1317.56    144.35 o 
  -6  -6   8      213.47      205.02     67.52 o 
  -5  -6   8     3282.87     3736.65    116.63 o 
  -4  -6   8     3396.71     4327.64    130.03 o 
  -3  -6   8     1036.67      826.82     30.65 o 
  -2  -6   8     2244.59     2521.69     60.58 o 
  -1  -6   8     3261.59     3025.14     52.76 o 
   0  -6   8       49.80        9.37     14.34 o 
   1  -6   8    11645.45    10410.35    206.24 o 
   2  -6   8       86.75       92.58     36.54 o 
   3  -6   8    11126.38    10690.71    300.46 o 
   4  -6   8     4627.90     4583.76    183.54 o 
   5  -6   8     2243.49     2220.65    148.36 o 
   6  -6   8     1668.75     1886.48    191.76 o 
   7  -6   8       63.34       24.32     39.08 o 
  -9  -5   8        0.06       49.61     26.42 o 
  -8  -5   8     2188.94     2253.04     92.34 o 
  -7  -5   8     3031.01     3339.62    101.59 o 
  -6  -5   8       77.30       32.48     41.86 o 
  -5  -5   8      667.97      509.16    111.35 o 
  -4  -5   8    20926.81    21825.64    317.74 o 
  -3  -5   8     5115.69     5211.59     94.82 o 
  -2  -5   8      343.41      420.55     26.43 o 
  -1  -5   8     9053.57     8614.86    123.95 o 
   0  -5   8    24788.28    25679.31    230.17 o 
   1  -5   8     3614.18     3572.11     60.33 o 
   2  -5   8      262.83      256.64     42.28 o 
   3  -5   8     4783.32     4911.61     60.43 o 
   4  -5   8     4427.96     4323.12    135.51 o 
   5  -5   8      399.87      361.08     40.41 o 
   6  -5   8     1039.86      916.75     88.98 o 
   7  -5   8     5101.44     5766.06    156.59 o 
   8  -5   8       60.79       39.50     38.03 o 
  -9  -4   8      139.26       64.17     59.89 o 
  -8  -4   8     4723.66     4641.29    140.32 o 
  -7  -4   8       28.04       21.35     43.45 o 
  -6  -4   8      155.36       86.77     92.91 o 
  -5  -4   8     1230.22     1274.45     89.41 o 
  -4  -4   8      278.87      402.55     83.34 o 
  -3  -4   8      111.53       78.48     21.71 o 
  -2  -4   8       39.41       12.72     12.61 o 
  -1  -4   8    44477.68    46844.12    324.00 o 
   0  -4   8      314.07      373.71     32.39 o 
   1  -4   8       17.13       -6.93     16.85 o 
   2  -4   8     1994.99     1447.13     46.64 o 
   3  -4   8     1355.15     1475.96     68.43 o 
   4  -4   8     2283.84     2009.29     76.50 o 
   5  -4   8     3148.36     2855.72    118.42 o 
   6  -4   8      877.02      904.21     99.29 o 
   7  -4   8       35.26       37.43     42.05 o 
   8  -4   8      933.34      975.38     91.09 o 
  -9  -3   8     1515.94     1751.56     84.99 o 
  -8  -3   8     1899.75     1835.61     86.08 o 
  -7  -3   8     5807.36     6255.83    197.54 o 
  -6  -3   8      342.22      419.21     71.25 o 
  -5  -3   8      785.21      731.55     90.84 o 
  -4  -3   8     8902.25     8852.68    116.41 o 
  -3  -3   8    12249.80    13255.50    116.00 o 
  -2  -3   8     1521.98     1457.16     42.61 o 
  -1  -3   8     5225.87     5100.20     66.49 o 
   0  -3   8    24524.97    27410.55    163.22 o 
   1  -3   8     2391.15     2703.81     57.99 o 
   2  -3   8     4425.15     4494.48     71.18 o 
   3  -3   8     9876.55    10845.53    122.45 o 
   4  -3   8    10163.35    10887.67    170.25 o 
   5  -3   8     1894.24     2140.96     98.86 o 
   6  -3   8        1.80       26.59     54.89 o 
   7  -3   8     2559.60     2599.56    111.41 o 
   8  -3   8      346.97      379.13     73.36 o 
  -9  -2   8      655.86      842.78    116.21 o 
  -8  -2   8     2393.13     2668.06     89.91 o 
  -7  -2   8      799.58      833.49    130.08 o 
  -6  -2   8       21.81        3.81     30.46 o 
  -5  -2   8    15813.32    16831.23    246.76 o 
  -4  -2   8       35.59       72.46     29.96 o 
  -3  -2   8     8037.64     7847.69     96.04 o 
  -2  -2   8    15819.14    14673.32     97.94 o 
  -1  -2   8    16321.01    17801.97    172.20 o 
   0  -2   8     2601.77     1850.96     43.13 o 
   1  -2   8      748.61      673.87     41.86 o 
   2  -2   8    11852.54    11740.64    160.87 o 
   3  -2   8     1811.37     1812.12     53.05 o 
   4  -2   8     4502.12     4652.27    142.39 o 
   5  -2   8      731.30      740.33     82.40 o 
   6  -2   8      904.11     1013.31    150.09 o 
   7  -2   8        1.39        5.95     42.02 o 
   8  -2   8     1131.82      926.21    192.92 o 
  -9  -1   8       21.56        8.29     52.60 o 
  -8  -1   8      286.26      288.74     81.62 o 
  -7  -1   8     3320.15     3244.11    116.12 o 
  -6  -1   8      539.45      502.10     40.85 o 
  -5  -1   8       19.14       42.09     25.50 o 
  -4  -1   8    12180.48    12352.28     92.61 o 
  -3  -1   8     2537.08     2721.93     47.18 o 
  -2  -1   8     3483.01     4656.73     53.42 o 
  -1  -1   8    31803.26    33755.81    214.03 o 
   0  -1   8    14038.03    15711.21    111.55 o 
   1  -1   8     6360.93     6506.88     81.19 o 
   2  -1   8     4979.11     4606.80     79.93 o 
   3  -1   8     5149.15     4787.33     94.35 o 
   4  -1   8       58.86       85.80     41.55 o 
   5  -1   8      110.48      202.73     67.04 o 
   6  -1   8     7501.63     8068.32    313.61 o 
   7  -1   8     1014.25     1144.47    116.21 o 
   8  -1   8      956.33     1044.82    101.92 o 
   9  -1   8      382.92      206.47     48.39 o 
  -9   0   8      810.46      686.83     98.49 o 
  -8   0   8     2740.85     2528.50     94.89 o 
  -7   0   8      933.19     1060.72     77.54 o 
  -6   0   8     2611.16     2652.31     77.85 o 
  -5   0   8     3530.36     3318.36     75.77 o 
  -4   0   8     4828.66     4993.70     82.61 o 
  -3   0   8       59.11       40.24     15.70 o 
  -2   0   8     5542.63     4684.11     59.87 o 
  -1   0   8     1610.54     1490.20     56.02 o 
   0   0   8       90.23       75.95     22.82 o 
   1   0   8      549.32      485.53     37.72 o 
   2   0   8     2927.05     2092.06     59.15 o 
   3   0   8     1647.62     1747.60     48.30 o 
   4   0   8     1073.88      992.11     48.48 o 
   5   0   8      305.43      360.00     70.39 o 
   6   0   8      465.57      529.89     89.27 o 
   7   0   8      578.33      616.76     89.10 o 
   8   0   8      179.05      204.05     55.74 o 
   9   0   8      671.44      548.73     92.84 o 
  -8   1   8      976.41     1273.41    273.16 o 
  -7   1   8     1928.31     1888.21     78.72 o 
  -6   1   8       44.23       70.89     17.23 o 
  -5   1   8      400.11      438.07     23.43 o 
  -4   1   8     1509.37     1487.61     33.06 o 
  -3   1   8      638.80      911.30     29.74 o 
  -2   1   8       15.92       -9.86     13.57 o 
  -1   1   8      383.17      472.64     48.86 o 
   0   1   8     9197.73     9779.99     97.88 o 
   1   1   8     3220.13     3765.75     62.45 o 
   2   1   8       49.76       29.38     19.31 o 
   3   1   8     5493.01     5145.29     93.77 o 
   4   1   8        1.19       15.31     16.95 o 
   5   1   8     4245.56     4475.80    180.06 o 
   6   1   8     3637.72     3292.65    171.77 o 
   7   1   8    13897.05    15017.19    313.51 o 
   8   1   8      324.90      301.07     60.35 o 
   9   1   8      524.98      482.65     80.46 o 
  -9   2   8     3594.16     3108.12    211.27 o 
  -8   2   8    14998.52    15836.47    215.56 o 
  -7   2   8     2153.15     2399.44     88.68 o 
  -6   2   8     1171.94      979.39     36.74 o 
  -5   2   8     3666.57     3883.31     86.81 o 
  -4   2   8       24.29       28.45     13.02 o 
  -3   2   8     2314.66     2162.53     45.49 o 
  -2   2   8     4117.80     3468.37     51.30 o 
  -1   2   8      450.81      321.28     31.78 o 
   1   2   8     3806.32     3724.20    106.54 o 
   2   2   8     3714.40     3904.27     66.40 o 
   3   2   8     8736.36     7867.63    142.96 o 
   4   2   8      940.48      913.19     41.03 o 
   5   2   8      115.25       60.91     24.02 o 
   6   2   8    11460.35    12837.78    266.74 o 
   7   2   8     2455.80     2218.61    111.77 o 
   8   2   8        0.07       27.87     30.93 o 
   9   2   8     1822.46     1691.00    196.69 o 
  -9   3   8       27.97      -15.87     46.74 o 
  -8   3   8     4440.84     4463.76     99.63 o 
  -7   3   8     1035.80      792.34     61.35 o 
  -6   3   8        7.09       29.16     26.80 o 
  -5   3   8        1.07        3.59     15.03 o 
  -4   3   8     2179.30     2127.98     56.78 o 
  -3   3   8      219.91      190.70     27.31 o 
  -2   3   8     3371.68     3478.92     51.93 o 
  -1   3   8     4212.40     4794.19     81.59 o 
   0   3   8     6739.75     6339.18     95.98 o 
   1   3   8     3194.94     3348.83     65.50 o 
   2   3   8     7180.20     6864.70     96.59 o 
   3   3   8     8040.55     7546.60    166.95 o 
   4   3   8      188.97      251.13     30.01 o 
   5   3   8      419.55      650.18     42.38 o 
   6   3   8     1703.73     1837.52    128.83 o 
   7   3   8     2009.93     2248.46    123.26 o 
   8   3   8      259.78      120.39     37.61 o 
   9   3   8      698.86      655.27     62.06 o 
  -9   4   8     1553.60     1770.04    268.87 o 
  -8   4   8      675.21      632.45     86.09 o 
  -7   4   8       10.83       74.08     60.89 o 
  -6   4   8     1778.51     1734.24     59.91 o 
  -5   4   8     7637.11     7721.81    146.95 o 
  -4   4   8      144.10      128.55     25.73 o 
  -3   4   8       16.41       16.36     18.71 o 
  -2   4   8     4865.29     4182.69     58.86 o 
  -1   4   8     8704.41     8327.97    135.47 o 
   0   4   8       88.98       -7.19     16.48 o 
   1   4   8     1940.67     1290.01     57.76 o 
   2   4   8     1021.48      869.95     55.88 o 
   3   4   8      979.15      918.60     39.86 o 
   4   4   8      313.86      199.89     29.90 o 
   5   4   8     5875.16     5359.40    134.14 o 
   6   4   8      782.11      750.77     62.92 o 
   7   4   8       15.93       40.45     26.51 o 
   8   4   8        0.03       32.60     23.47 o 
   9   4   8     1184.34     1373.19    201.55 o 
  -9   5   8      537.78      354.35    157.95 o 
  -8   5   8       68.67       71.18     37.62 o 
  -7   5   8     2518.79     2766.72    101.36 o 
  -6   5   8     1086.72     1151.25     56.45 o 
  -5   5   8       31.29       53.13     17.66 o 
  -4   5   8     4239.28     4176.09    101.46 o 
  -3   5   8       98.62       25.00     17.94 o 
  -2   5   8      820.11      801.61     37.87 o 
  -1   5   8     1934.58     1460.10     44.70 o 
   0   5   8      466.90      315.99     36.66 o 
   1   5   8     2007.62     2806.38     57.65 o 
   2   5   8     5170.71     5682.91     79.39 o 
   3   5   8    14726.24    14690.26    116.21 o 
   4   5   8     1045.33      874.71     36.25 o 
   5   5   8     6301.08     6741.06    138.36 o 
   6   5   8     1862.01     1659.70     96.32 o 
   7   5   8     1040.72     1216.81     57.36 o 
   8   5   8      778.01      808.27     51.90 o 
   9   5   8      224.65      146.56     49.46 o 
  -9   6   8       82.01       56.89     59.46 o 
  -8   6   8      962.99      847.23     70.81 o 
  -7   6   8       62.57       59.85     51.39 o 
  -6   6   8     1844.47     1752.61     62.19 o 
  -5   6   8     4518.46     4221.94    133.47 o 
  -4   6   8       75.93       57.51     22.96 o 
  -3   6   8        4.75        7.56      9.01 o 
  -2   6   8     2376.19     2372.40     50.88 o 
  -1   6   8     4812.99     4391.19     68.13 o 
   0   6   8      429.28      374.82     40.59 o 
   1   6   8    30717.27    30159.01    429.90 o 
   2   6   8    24085.66    22148.76    302.32 o 
   3   6   8      307.52      320.74     37.07 o 
   4   6   8      357.77      194.18     27.19 o 
   5   6   8     3906.88     3243.37    133.52 o 
   6   6   8       42.27       31.83     20.83 o 
   7   6   8       65.82       17.35     34.32 o 
   8   6   8      511.41      411.90     38.75 o 
   9   6   8       73.58       66.53     26.50 o 
  -8   7   8      269.30      352.65     62.15 o 
  -7   7   8      126.51       71.98     86.12 o 
  -6   7   8     2275.44     2140.49    131.07 o 
  -5   7   8      413.63      448.36     35.78 o 
  -4   7   8     1875.21     1970.19     71.01 o 
  -3   7   8       99.63       71.07     29.60 o 
  -2   7   8      299.96      337.18     41.34 o 
  -1   7   8     9865.18     9324.44    140.21 o 
   0   7   8      411.09      555.02     50.22 o 
   1   7   8     5426.09     4229.29     73.12 o 
   2   7   8    11569.31    11473.97    202.11 o 
   3   7   8     1776.20     1876.46     44.73 o 
   4   7   8     3647.58     3950.27     54.96 o 
   5   7   8     2576.28     2552.57    106.03 o 
   6   7   8     9187.90     9972.20    237.58 o 
   7   7   8      755.41      768.32     53.40 o 
   8   7   8       66.76       43.12     19.76 o 
   9   7   8     1343.77     1241.29     57.51 o 
  -8   8   8      496.32      458.54     78.17 o 
  -7   8   8      448.06      383.94     77.58 o 
  -6   8   8      829.28     1166.10    144.44 o 
  -5   8   8       83.97       44.93     43.95 o 
  -4   8   8     3802.65     3852.45    128.14 o 
  -3   8   8     1284.96     1198.61     68.85 o 
  -2   8   8    21135.11    21912.27    266.79 o 
  -1   8   8     6572.76     6341.12     70.22 o 
   0   8   8       68.24       29.70     19.82 o 
   1   8   8    18951.81    19465.68    194.47 o 
   2   8   8    12302.37    13071.96    213.28 o 
   3   8   8       23.10       -0.34      4.42 o 
   4   8   8      178.09      139.86     24.61 o 
   5   8   8     9850.35    10181.10    205.04 o 
   6   8   8      293.91      297.06     48.80 o 
   7   8   8      254.02      191.96     34.21 o 
   8   8   8      491.76      579.30     54.93 o 
   9   8   8        2.79       43.03     33.80 o 
  -8   9   8     1225.30     1196.30    141.44 o 
  -7   9   8      128.36      164.84     74.05 o 
  -6   9   8     2841.09     2767.13    174.46 o 
  -5   9   8     2616.87     2801.81    224.20 o 
  -4   9   8     2023.92     2245.51    146.01 o 
  -3   9   8     6572.84     6867.30    212.55 o 
  -2   9   8     1504.98     1503.79     55.42 o 
  -1   9   8    10573.46    10523.10    229.03 o 
   0   9   8      186.38      302.64     32.84 o 
   1   9   8     1710.34     1568.03     51.54 o 
   2   9   8    18011.49    18823.97    590.49 o 
   3   9   8     4731.73     4893.35    218.77 o 
   4   9   8      405.68      381.01     23.50 o 
   5   9   8     1224.68     1239.10     62.02 o 
   6   9   8     2177.84     1902.85     58.18 o 
   7   9   8      177.09      226.92     46.81 o 
   8   9   8        0.72       31.73     20.39 o 
  -8  10   8      307.78      358.69     75.24 o 
  -7  10   8      162.08      147.65    126.72 o 
  -6  10   8     4861.31     5039.44    198.96 o 
  -5  10   8     7599.63     8410.34    226.78 o 
  -4  10   8     2658.75     2344.89    360.93 o 
  -3  10   8      819.21      786.44     86.23 o 
  -2  10   8    16783.20    17493.73    384.72 o 
  -1  10   8        0.95       10.74     14.77 o 
   0  10   8      617.94      589.46     33.58 o 
   1  10   8     1590.31     1205.31     42.45 o 
   2  10   8    24859.49    24505.99    993.51 o 
   3  10   8     2815.46     2781.02    111.42 o 
   4  10   8        9.55       36.68     27.36 o 
   5  10   8     6372.22     6345.26    153.67 o 
   6  10   8      468.68      634.21     32.61 o 
   7  10   8        2.77       10.33     14.69 o 
   8  10   8      633.14      616.19     59.14 o 
  -7  11   8       39.06       44.88     39.95 o 
  -6  11   8      955.38      897.12    116.22 o 
  -5  11   8       16.97       24.39     39.39 o 
  -4  11   8       64.75      115.35     75.62 o 
  -3  11   8     2067.67     2009.45    125.19 o 
  -2  11   8      662.92      582.58     71.58 o 
  -1  11   8     7683.78     8481.35    181.48 o 
   0  11   8      839.70      746.75     71.79 o 
   1  11   8      612.07      575.89     37.92 o 
   2  11   8     6347.27     6298.01    190.98 o 
   3  11   8     1738.79     1792.31     94.21 o 
   4  11   8      909.24     1026.75    106.63 o 
   5  11   8     1425.73     1384.33    102.38 o 
   6  11   8      902.29      791.85     51.30 o 
   7  11   8      415.88      433.56     43.48 o 
   8  11   8        0.34       -7.00     25.59 o 
   9  11   8      779.49      710.42    107.49 o 
  -7  12   8        0.30      -10.27     31.91 o 
  -6  12   8     3153.69     3155.00    137.37 o 
  -5  12   8    11372.65    12374.79    232.53 o 
  -4  12   8       71.99       39.14     22.41 o 
  -3  12   8       27.56       37.44     52.32 o 
  -2  12   8    11895.04    13629.88    291.21 o 
  -1  12   8      609.30      411.76     61.16 o 
   0  12   8      995.86     1094.41     85.34 o 
   1  12   8     8666.71     7821.51    156.90 o 
   2  12   8     3880.52     4390.44    252.72 o 
   3  12   8     1221.77      944.41    116.78 o 
   4  12   8     1770.85     1998.76    114.60 o 
   5  12   8      286.23      314.34     69.61 o 
   6  12   8      681.31      604.39     25.02 o 
   7  12   8        4.91      -15.85     24.39 o 
   8  12   8      536.95      586.71    105.13 o 
  -7  13   8      695.59      574.34     99.77 o 
  -6  13   8      170.28      108.79     58.46 o 
  -5  13   8        3.98       26.32     63.54 o 
  -4  13   8       99.79       49.06     25.64 o 
  -3  13   8     3296.34     3650.33    162.35 o 
  -2  13   8       42.64       32.81     28.15 o 
  -1  13   8     8792.37     8988.85    397.09 o 
   0  13   8      386.95      490.79     38.96 o 
   1  13   8     1240.21     1176.73     38.82 o 
   2  13   8     3503.72     3329.10    235.35 o 
   3  13   8     2462.13     2358.73    116.42 o 
   4  13   8      909.92      973.26     87.80 o 
   5  13   8       22.97        4.34     31.94 o 
   6  13   8     3162.95     3219.29    154.95 o 
   7  13   8       99.18      134.27     51.60 o 
   8  13   8        0.33        2.33     23.63 o 
  -6  14   8     2639.12     2691.01    199.55 o 
  -5  14   8      829.47      722.00    162.24 o 
  -4  14   8     1520.90     1488.31    158.66 o 
  -3  14   8     5659.73     5883.76    132.51 o 
  -2  14   8     4798.41     5217.47    175.39 o 
  -1  14   8       65.80       74.95     25.15 o 
   0  14   8      915.18      839.82     41.41 o 
   1  14   8     1669.49     1684.62     49.11 o 
   2  14   8     1515.30     1356.57     89.48 o 
   3  14   8       21.25      -26.62     31.63 o 
   4  14   8      861.68      816.45     91.67 o 
   5  14   8     2351.27     2780.92    176.76 o 
   6  14   8      117.65       22.72     43.74 o 
   7  14   8      279.38      189.64     59.69 o 
   8  14   8     3719.30     4384.44    187.82 o 
   9  14   8       99.09      207.69     72.61 o 
  -6  15   8      188.38      133.19     61.91 o 
  -5  15   8      629.23      582.50    105.78 o 
  -4  15   8       83.47       89.07     30.28 o 
  -3  15   8     3636.96     3606.09     73.09 o 
  -2  15   8       62.18       48.61     28.18 o 
  -1  15   8     1535.69     1537.53     74.44 o 
   0  15   8      580.91      495.51     48.71 o 
   1  15   8      606.76      627.34     42.56 o 
   2  15   8        6.41       10.11      6.73 o 
   3  15   8       40.55      -11.88     36.54 o 
   4  15   8       30.45       22.86     37.94 o 
   5  15   8     1039.79      954.78    167.53 o 
   6  15   8      940.41     1039.32    145.94 o 
   7  15   8       26.68      105.28     44.61 o 
   8  15   8       95.41       34.73     48.89 o 
  -5  16   8      585.43      639.16     89.50 o 
  -4  16   8      316.89      346.62    120.29 o 
  -3  16   8     5522.39     5739.03    127.58 o 
  -2  16   8     6017.93     6492.94    120.65 o 
  -1  16   8     1015.79      949.25     86.88 o 
   0  16   8     1079.93      972.19     53.66 o 
   1  16   8      358.97      366.83     62.32 o 
   2  16   8     1570.99     1980.03     42.31 o 
   3  16   8        0.22       33.40     36.96 o 
   4  16   8     2339.22     2471.05    124.88 o 
   5  16   8      842.09      852.13     97.20 o 
   6  16   8      440.58      388.89    106.49 o 
   7  16   8        0.15      -13.20     33.45 o 
   8  16   8      772.76      852.79    145.94 o 
  -5  17   8     1373.93     1316.18    105.81 o 
  -4  17   8        4.23       30.90     40.53 o 
  -3  17   8       49.37       52.36     44.26 o 
  -2  17   8       21.41       29.81     27.09 o 
  -1  17   8      849.44      801.14     65.95 o 
   0  17   8       83.07       62.79     38.11 o 
   1  17   8       67.03      106.86     27.73 o 
   2  17   8      447.18      282.93     38.94 o 
   3  17   8     1031.60     1469.89    122.97 o 
   4  17   8      289.57      308.76     65.61 o 
   5  17   8      358.18      298.24     76.50 o 
   6  17   8      227.18      114.27     48.92 o 
   7  17   8        2.64       43.20     34.57 o 
   8  17   8       87.08       35.31     48.60 o 
  -4  18   8        0.13        1.14     32.20 o 
  -3  18   8        1.30       42.16     33.53 o 
  -2  18   8      701.69      913.53     64.09 o 
  -1  18   8       74.67       79.65     38.15 o 
   0  18   8       28.86       30.19     23.01 o 
   1  18   8     1028.44     1133.80     64.43 o 
   2  18   8      110.20       13.32     22.44 o 
   3  18   8      461.48      609.62    148.09 o 
   4  18   8      869.62      919.73     88.84 o 
   5  18   8     1729.76     1783.98     95.69 o 
   6  18   8       11.89        2.93     27.39 o 
   7  18   8      397.43      301.13     77.47 o 
  -3  19   8      133.17      182.38     59.06 o 
  -2  19   8       56.74       51.93     32.97 o 
  -1  19   8      213.28      126.22     43.03 o 
   0  19   8     2665.31     3322.06     76.05 o 
   1  19   8      116.04       13.23     28.75 o 
   2  19   8      482.00      352.86    167.46 o 
   3  19   8        0.24       72.04    100.27 o 
   4  19   8      124.03      134.90     56.92 o 
   5  19   8      315.17      109.77     49.48 o 
   6  19   8      115.17       91.68     44.21 o 
   7  19   8       86.48      130.79     88.62 o 
  -3  20   8      359.67      279.61     65.91 o 
  -2  20   8       63.27       10.30     26.38 o 
  -1  20   8       89.53      102.12     41.60 o 
   0  20   8       80.03       74.89     31.05 o 
   1  20   8     2009.48     2090.17    208.97 o 
   2  20   8      551.23      679.29    213.63 o 
   4  20   8     1980.10     2429.62    224.92 o 
   5  20   8     1608.88     2128.51    300.46 o 
   6  20   8       22.20       12.68     59.03 o 
  -2  21   8        0.88        5.48     41.04 o 
  -1  21   8        3.44       60.81     47.17 o 
   0  21   8      125.20       62.13     28.66 o 
   1  21   8       74.42       64.17     45.74 o 
   2  21   8       16.01       74.81     57.75 o 
   3  21   8      544.60      671.48     95.91 o 
   4  21   8       31.65      142.41     62.20 o 
   5  21   8      105.36       55.81     45.31 o 
   0  22   8     1107.61      954.25    123.40 o 
   1  22   8     1954.55     2219.06    175.87 o 
   2  22   8       19.51       -2.58     29.58 o 
   3  22   8        0.45        8.07     31.89 o 
   4  22   8     1494.50     1576.78    120.12 o 
  -4 -17   9     1017.37      858.00    129.65 o 
  -3 -17   9      266.71      228.90     48.26 o 
  -2 -17   9        1.40      -23.90     23.90 o 
  -1 -17   9      614.64      636.25     65.55 o 
   0 -17   9     1340.55     1446.08     91.10 o 
  -5 -16   9     2754.30     2919.07    227.21 o 
  -4 -16   9     1239.95     1178.19    104.48 o 
  -3 -16   9       17.25       15.23     30.34 o 
  -2 -16   9     1548.12     1614.30     78.21 o 
  -1 -16   9     3628.45     3275.66    229.95 o 
   0 -16   9      404.65      327.34     55.98 o 
   1 -16   9      251.16      135.07     43.97 o 
   2 -16   9      553.06      507.15     70.18 o 
  -6 -15   9      126.92       44.50     43.19 o 
  -5 -15   9       19.86       53.32     52.89 o 
  -4 -15   9     3743.01     4087.09    145.27 o 
  -3 -15   9      501.86      350.14     50.71 o 
  -2 -15   9       19.19       34.01     32.81 o 
  -1 -15   9      954.72      842.29     89.98 o 
   0 -15   9      452.40      423.52     61.30 o 
   1 -15   9        0.30       25.58     32.85 o 
   2 -15   9      691.57      782.81    111.30 o 
   3 -15   9      982.45     1180.41    211.84 o 
  -7 -14   9      199.91      144.84     49.65 o 
  -6 -14   9       46.88       -9.86     52.60 o 
  -5 -14   9     2730.67     2880.85    120.49 o 
  -4 -14   9     4453.91     4711.72    100.67 o 
  -3 -14   9      183.87      119.94     37.82 o 
  -2 -14   9     3934.55     4611.53    151.56 o 
  -1 -14   9      548.22      416.70     78.61 o 
   0 -14   9       22.98        2.95     25.86 o 
   1 -14   9       59.32       13.34     33.03 o 
   2 -14   9     4315.13     4130.06    140.14 o 
   3 -14   9      487.05      496.77    120.50 o 
  -7 -13   9      342.79      305.18     76.62 o 
  -6 -13   9      530.61      694.54    116.35 o 
  -5 -13   9        5.81       48.72     41.45 o 
  -4 -13   9     3062.51     3300.19     83.51 o 
  -3 -13   9      650.36      592.33     71.28 o 
  -2 -13   9        3.16       31.19     49.07 o 
  -1 -13   9      639.39      589.07     83.05 o 
   0 -13   9     6024.68     5894.49    170.48 o 
   1 -13   9      614.31      743.07     84.80 o 
   2 -13   9      295.39      137.36     51.21 o 
   3 -13   9     3699.38     3876.16    173.82 o 
   4 -13   9        7.68       87.95     45.29 o 
  -8 -12   9     3255.64     3379.13    157.68 o 
  -7 -12   9        3.36       18.64     33.85 o 
  -6 -12   9      742.83      861.67    107.78 o 
  -5 -12   9      213.36      136.05     60.40 o 
  -4 -12   9     1058.64      977.04     69.27 o 
  -3 -12   9      649.07      662.29     60.52 o 
  -2 -12   9     1500.35     1315.41     86.48 o 
  -1 -12   9        3.49       31.53     30.59 o 
   0 -12   9       24.75       11.47     34.85 o 
   1 -12   9       17.43       26.60     28.05 o 
   2 -12   9     3553.21     3582.39    120.24 o 
   3 -12   9        8.25       36.21     49.24 o 
   4 -12   9       24.58       48.55     54.62 o 
   5 -12   9     3180.87     3254.51    157.93 o 
  -8 -11   9      352.84      307.61     81.83 o 
  -7 -11   9      208.35      111.82     56.29 o 
  -6 -11   9     1553.34     1520.15    110.99 o 
  -5 -11   9     1781.96     1504.74    109.30 o 
  -4 -11   9        1.15       17.24     12.23 o 
  -3 -11   9     1146.15     1142.00     64.67 o 
  -2 -11   9       10.74       42.29     36.34 o 
  -1 -11   9     1655.02     1721.16    144.94 o 
   0 -11   9      169.07       84.88     38.81 o 
   1 -11   9     1710.25     1799.73    114.59 o 
   2 -11   9     1549.99     1504.94     82.55 o 
   3 -11   9      246.63      364.46     87.67 o 
   4 -11   9       25.12       23.27     46.29 o 
   5 -11   9        1.72       25.73     71.76 o 
  -8 -10   9      985.35     1011.26     96.00 o 
  -7 -10   9       33.22       36.65     43.22 o 
  -6 -10   9     3766.12     3873.34    148.13 o 
  -5 -10   9      706.52      609.62     79.61 o 
  -4 -10   9      355.61      377.64     35.05 o 
  -3 -10   9      395.64      335.99     37.36 o 
  -2 -10   9     2272.81     2081.59    118.31 o 
  -1 -10   9      713.59      630.72     68.73 o 
   0 -10   9      263.73      161.03     66.29 o 
   1 -10   9     4280.05     4340.84    158.40 o 
   2 -10   9      133.74       78.79     40.99 o 
   3 -10   9     2344.82     2669.14    131.47 o 
   4 -10   9     1115.57     1251.95    130.71 o 
   5 -10   9     2696.28     2630.19    122.79 o 
   6 -10   9     1531.12     1719.55    221.56 o 
  -8  -9   9      242.97      238.71     63.04 o 
  -7  -9   9      242.96       94.77     82.91 o 
  -6  -9   9      579.86      635.12     80.29 o 
  -5  -9   9       23.90       43.01     16.60 o 
  -4  -9   9     4186.23     4235.74    120.51 o 
  -3  -9   9      431.83      311.57     37.16 o 
  -2  -9   9      206.40      206.12     36.21 o 
  -1  -9   9     1693.28     1394.12     76.18 o 
   0  -9   9     1607.56     1625.01     74.93 o 
   1  -9   9      270.18      211.63     52.57 o 
   2  -9   9     2838.08     2660.93     91.44 o 
   3  -9   9       93.03       23.95     45.36 o 
   4  -9   9       22.60       16.88     43.55 o 
   5  -9   9      403.23      507.83     95.97 o 
   6  -9   9     2793.41     2764.56    168.43 o 
  -9  -8   9     1582.28     1382.65    135.51 o 
  -8  -8   9      471.29      604.58     76.50 o 
  -7  -8   9       32.62       48.69     42.98 o 
  -6  -8   9     1012.76     1084.64     95.37 o 
  -5  -8   9     7415.09     8372.63    231.92 o 
  -4  -8   9        5.94       22.54     13.32 o 
  -3  -8   9      891.47      811.13     56.99 o 
  -2  -8   9     6603.11     7205.39    153.84 o 
  -1  -8   9     4148.71     4236.99    110.81 o 
   0  -8   9       40.91        4.63     32.39 o 
   1  -8   9       48.62       42.50     37.15 o 
   2  -8   9    18896.57    18688.31    402.19 o 
   3  -8   9      217.25      222.35     48.19 o 
   4  -8   9      618.21      636.31     82.00 o 
   5  -8   9     2100.45     1953.26    111.81 o 
   6  -8   9       24.01       64.84     50.81 o 
   7  -8   9       86.71      138.80     86.19 o 
  -9  -7   9       28.67       17.08     55.82 o 
  -8  -7   9        5.50       26.64     35.14 o 
  -7  -7   9     1102.96     1192.96     92.68 o 
  -6  -7   9     6197.91     6993.13    172.92 o 
  -5  -7   9     6571.55     6718.11    177.65 o 
  -4  -7   9     1494.96     1328.77     67.25 o 
  -3  -7   9     2198.87     2224.02     73.37 o 
  -2  -7   9      613.01      474.87     38.28 o 
  -1  -7   9     2431.50     2095.05     71.73 o 
   0  -7   9        0.20       15.04     18.73 o 
   1  -7   9    12172.19    12241.91    172.61 o 
   2  -7   9     3548.89     2997.53    107.13 o 
   3  -7   9     2196.93     1905.75    111.10 o 
   4  -7   9     1270.94     1238.22    118.21 o 
   5  -7   9      314.97      430.55     74.02 o 
   6  -7   9     2343.98     2393.98     96.13 o 
   7  -7   9        0.14       26.30     53.32 o 
  -9  -6   9     1479.71     1365.85    108.92 o 
  -8  -6   9     1205.50     1142.16     84.49 o 
  -7  -6   9      110.67       92.02     68.25 o 
  -6  -6   9     2403.29     2173.82    108.22 o 
  -5  -6   9      557.63      687.55     85.05 o 
  -4  -6   9     2280.35     2546.29     72.36 o 
  -3  -6   9      148.99       46.63     31.94 o 
  -2  -6   9    15698.22    15078.10    153.89 o 
  -1  -6   9     4322.73     4084.33     93.31 o 
   0  -6   9      132.67      131.62     38.75 o 
   1  -6   9     6197.08     5898.78    150.29 o 
   2  -6   9     5996.29     6260.14    164.38 o 
   3  -6   9      817.15      683.40     97.77 o 
   4  -6   9      781.19      694.75     45.82 o 
   5  -6   9     1983.97     1786.89     97.07 o 
   6  -6   9       81.65       48.37     45.05 o 
   7  -6   9     1068.52     1194.47    280.24 o 
  -9  -5   9        3.12       45.79     32.90 o 
  -8  -5   9      816.28      754.01     77.76 o 
  -7  -5   9     3475.15     3573.66    111.00 o 
  -6  -5   9     1167.59     1289.19    120.62 o 
  -5  -5   9      546.70      593.91     77.99 o 
  -4  -5   9        0.51       -2.16      6.35 o 
  -3  -5   9     3760.83     3681.92     93.90 o 
  -2  -5   9     1496.53     1689.36     44.45 o 
  -1  -5   9     4293.02     4025.78     60.54 o 
   0  -5   9     3528.39     2912.33     69.02 o 
   1  -5   9      367.28      229.99     40.84 o 
   2  -5   9      177.79       64.99     32.45 o 
   3  -5   9     3130.73     2951.22    102.46 o 
   4  -5   9        0.32       61.90     52.93 o 
   5  -5   9       65.25       62.61     50.76 o 
   6  -5   9      126.39      165.21     65.88 o 
   7  -5   9      105.25       38.62     30.91 o 
   8  -5   9      156.60      155.33     52.38 o 
  -9  -4   9     3414.92     3387.52    149.83 o 
  -8  -4   9      269.39      289.50     69.56 o 
  -7  -4   9      402.18      396.83     66.34 o 
  -6  -4   9    10818.19    11586.68    374.51 o 
  -5  -4   9     6885.90     7445.72    208.55 o 
  -4  -4   9      892.79     1224.82     99.61 o 
  -3  -4   9       79.48       22.82     14.64 o 
  -2  -4   9    16275.52    16044.66    152.47 o 
  -1  -4   9      732.79      610.58     35.87 o 
   0  -4   9      524.63      581.31     34.01 o 
   1  -4   9    12309.32    12514.56    115.78 o 
   2  -4   9     3390.56     3288.81     96.72 o 
   3  -4   9       51.98       50.55     27.60 o 
   4  -4   9     3095.02     3107.36    116.24 o 
   5  -4   9     7043.91     7108.89    198.99 o 
   6  -4   9     2780.99     3213.32    125.98 o 
   7  -4   9      984.15      984.25    159.46 o 
   8  -4   9      268.98      369.63     71.90 o 
  -9  -3   9       89.12       61.40     45.01 o 
  -8  -3   9      179.32      123.40     78.05 o 
  -7  -3   9     1183.36     1000.45    112.21 o 
  -6  -3   9     3059.02     3253.10    153.72 o 
  -5  -3   9        0.58       20.79     31.79 o 
  -4  -3   9      112.33       13.98     42.31 o 
  -3  -3   9    13438.15    14570.06    106.77 o 
  -2  -3   9      507.13      697.79     40.00 o 
  -1  -3   9      427.16      598.64     39.26 o 
   0  -3   9     2923.09     3221.82     62.57 o 
   1  -3   9      510.29      544.66     35.07 o 
   2  -3   9     6460.38     6398.48    118.45 o 
   3  -3   9       85.75       26.02     35.01 o 
   4  -3   9     4623.75     4392.46    130.49 o 
   5  -3   9     2526.96     2737.40     82.80 o 
   6  -3   9      621.99      678.49     86.67 o 
   7  -3   9       36.38        0.93     45.79 o 
   8  -3   9       40.03        1.00     43.60 o 
  -9  -2   9      708.26      606.93    109.92 o 
  -8  -2   9     1620.18     1608.03     81.59 o 
  -7  -2   9      273.82      297.50     57.81 o 
  -6  -2   9     1129.97      893.48     84.12 o 
  -5  -2   9    12941.54    14707.00    270.37 o 
  -4  -2   9     3490.59     4044.69     86.66 o 
  -3  -2   9     5447.04     4496.54     35.65 o 
  -2  -2   9     3016.66     2437.68     51.36 o 
  -1  -2   9      756.49      615.47     39.24 o 
   0  -2   9     1632.75     1625.16     45.70 o 
   1  -2   9    34557.42    38301.29    420.10 o 
   2  -2   9    10636.36    11479.52    136.71 o 
   3  -2   9     2234.47     1994.36     73.08 o 
   4  -2   9      653.14      657.53     65.16 o 
   5  -2   9      595.69      560.07     70.38 o 
   6  -2   9      981.49     1068.20    173.10 o 
   7  -2   9     1617.70     1714.06    107.37 o 
   8  -2   9     1710.70     1655.98    116.50 o 
  -9  -1   9       60.16       33.73     51.74 o 
  -8  -1   9       41.69       86.62     50.46 o 
  -7  -1   9     1650.84     1818.20     95.56 o 
  -6  -1   9     1356.65     1506.73     89.87 o 
  -5  -1   9        0.46       42.58     34.04 o 
  -4  -1   9     1029.01      914.08     25.54 o 
  -3  -1   9      610.54      497.01     25.20 o 
  -2  -1   9     1993.39     1924.14     58.73 o 
  -1  -1   9        3.02       40.66     22.75 o 
   0  -1   9     8952.21     7982.72     99.17 o 
   1  -1   9     4493.81     4632.21     81.04 o 
   2  -1   9    11419.10    11839.37    191.17 o 
   3  -1   9     3327.48     3580.79     81.74 o 
   4  -1   9     5241.92     5296.21    166.72 o 
   5  -1   9      422.18      286.56     69.04 o 
   6  -1   9     6520.67     7064.30    283.02 o 
   7  -1   9     1682.31     1474.24     98.42 o 
   8  -1   9      304.85      632.94     96.52 o 
  -9   0   9     1225.80     1204.42    158.95 o 
  -8   0   9        3.03       22.18     20.91 o 
  -7   0   9     1629.75     1689.50     63.70 o 
  -6   0   9      183.20      170.38     16.96 o 
  -5   0   9      354.19      522.81     25.71 o 
  -4   0   9     1366.31     1145.08     31.74 o 
  -3   0   9     6863.27     6865.31    113.69 o 
  -2   0   9     8317.49     9106.41    113.80 o 
  -1   0   9     3327.28     3152.55     51.02 o 
   0   0   9      576.03      701.14     47.96 o 
   1   0   9     1121.73     1243.82     50.44 o 
   2   0   9    12200.44    12995.53    224.58 o 
   3   0   9      646.60      592.76     40.72 o 
   4   0   9     4623.87     4450.18    159.66 o 
   5   0   9     9546.52    10501.68    234.92 o 
   6   0   9      107.09       25.44     61.75 o 
   7   0   9        0.34       26.37     35.57 o 
   8   0   9     7662.95     8113.18    160.57 o 
   9   0   9      604.41      571.83     95.38 o 
  -9   1   9        2.75       38.31     47.89 o 
  -8   1   9       20.60       26.31     24.54 o 
  -7   1   9     2827.00     2870.01     51.10 o 
  -6   1   9      109.22       87.87     16.91 o 
  -5   1   9        5.65       49.05     15.45 o 
  -4   1   9     1291.21     1261.53     34.01 o 
  -3   1   9     1530.10     1546.62     46.96 o 
  -2   1   9     1239.20     1534.37     39.65 o 
  -1   1   9      546.67      527.04     40.50 o 
   0   1   9      197.55      168.93     31.79 o 
   1   1   9     1372.16     1363.44     48.31 o 
   2   1   9     4428.00     3801.18     80.53 o 
   3   1   9      453.52      355.67     37.16 o 
   4   1   9     1937.44     1692.16     74.81 o 
   5   1   9      179.40      309.17     61.71 o 
   6   1   9     1156.50     1264.18    123.29 o 
   7   1   9     2040.05     2254.80    122.99 o 
   8   1   9       11.93       -7.26     31.66 o 
   9   1   9      476.06      384.86     70.98 o 
  -9   2   9      854.74     1043.33    138.22 o 
  -8   2   9     1680.73     1981.74    131.93 o 
  -7   2   9      901.37      771.11     48.50 o 
  -6   2   9     4998.97     4851.86    133.38 o 
  -5   2   9       68.48       78.84     19.76 o 
  -4   2   9       82.25       64.97     26.47 o 
  -3   2   9    14446.26    14566.82    183.16 o 
  -2   2   9    11162.93    11473.27     91.26 o 
  -1   2   9     1027.84      933.93     41.35 o 
   0   2   9     6192.30     5390.36     83.04 o 
   1   2   9       81.30       45.72     19.72 o 
   2   2   9      292.01      291.61     38.45 o 
   3   2   9      630.76      583.24     36.45 o 
   4   2   9      135.53      175.21     35.78 o 
   5   2   9     5864.52     6071.01    207.39 o 
   6   2   9      367.04      521.38     84.05 o 
   7   2   9       55.98      133.16     50.71 o 
   8   2   9     1545.75     1361.51    131.56 o 
   9   2   9     1457.25     1607.09    196.26 o 
  -9   3   9      961.42      968.43     96.34 o 
  -8   3   9      597.60      633.09    105.20 o 
  -7   3   9     1588.36     1259.61     70.80 o 
  -6   3   9     5296.53     5721.74    205.25 o 
  -5   3   9      848.12      826.92     28.04 o 
  -4   3   9     3138.59     2829.49     74.67 o 
  -3   3   9      594.30      590.23     31.34 o 
  -2   3   9     5182.57     6956.68     95.92 o 
  -1   3   9     3217.27     2813.89     56.83 o 
   0   3   9     7707.52     6179.77    112.54 o 
   1   3   9     1048.31     1227.92     46.70 o 
   2   3   9     1011.12      945.82     44.58 o 
   3   3   9     5618.66     5870.46    110.94 o 
   4   3   9     2198.72     1917.23     69.87 o 
   5   3   9     3149.46     3106.49    124.87 o 
   6   3   9      870.93      666.17     86.97 o 
   7   3   9      169.34       42.45     47.31 o 
   8   3   9      242.41      290.74     43.84 o 
   9   3   9      582.83      554.24     67.72 o 
  -9   4   9     1905.45     1511.46    161.52 o 
  -8   4   9       40.77        9.96     42.67 o 
  -7   4   9       18.66        5.43     21.56 o 
  -6   4   9     1688.98     1711.34     74.88 o 
  -5   4   9       54.93       45.62     20.63 o 
  -4   4   9      117.37       96.98     31.71 o 
  -3   4   9     5516.78     6263.38    100.59 o 
  -2   4   9     9126.52     8616.94    159.01 o 
  -1   4   9     3786.91     3231.59     78.83 o 
   0   4   9      315.08      335.79     36.68 o 
   1   4   9    25439.18    26199.05    270.52 o 
   2   4   9      305.48      242.24     32.15 o 
   3   4   9       15.87       84.49     37.43 o 
   4   4   9     8452.93     7933.59    121.21 o 
   5   4   9       49.31       21.90     11.94 o 
   6   4   9      171.72      169.85     52.73 o 
   7   4   9     5491.43     5721.71    292.17 o 
   8   4   9      870.59      830.67     54.17 o 
   9   4   9        1.55       33.91     28.19 o 
  -9   5   9       13.93       11.01     42.74 o 
  -8   5   9      103.12       43.13     52.46 o 
  -7   5   9     5883.28     6049.57    167.04 o 
  -6   5   9      265.31      254.90     23.24 o 
  -5   5   9       11.17       72.36     58.89 o 
  -4   5   9     3006.27     2920.81     78.91 o 
  -3   5   9     1594.15     1688.94     43.55 o 
  -2   5   9     2418.32     2629.71     61.83 o 
  -1   5   9     8291.16     7818.45    100.16 o 
   0   5   9      541.49      271.69     39.24 o 
   1   5   9       34.11       12.04     18.47 o 
   2   5   9       43.26        1.52     16.06 o 
   3   5   9      651.34      440.08     28.77 o 
   4   5   9     1064.59      953.41     38.03 o 
   5   5   9      694.04      754.49    104.30 o 
   6   5   9        0.01       -4.39     15.74 o 
   7   5   9     4033.71     4341.35    253.58 o 
   8   5   9        2.44       -7.94     17.98 o 
   9   5   9        3.86        4.41     23.58 o 
  -8   6   9       73.33       12.54     25.90 o 
  -7   6   9      946.48     1084.75     72.70 o 
  -6   6   9     2183.30     2075.70     94.85 o 
  -5   6   9       25.98       47.50     16.95 o 
  -4   6   9      236.13      204.02     27.70 o 
  -3   6   9     7224.28     7116.08    170.74 o 
  -2   6   9      750.87      961.22     43.28 o 
  -1   6   9      361.19      177.74     33.23 o 
   0   6   9      133.12      135.81     31.20 o 
   1   6   9    27648.21    29717.32    314.51 o 
   2   6   9     8460.38     9399.98    141.37 o 
   3   6   9     1858.20     1703.77     44.80 o 
   4   6   9     3573.64     3732.81     92.68 o 
   5   6   9     4116.95     4364.33    128.56 o 
   6   6   9      963.46      742.18     88.70 o 
   7   6   9     3026.96     3059.19     79.60 o 
   8   6   9      828.55      750.52     50.38 o 
   9   6   9      468.98      352.91     42.24 o 
  -8   7   9     1766.71     1602.85    201.26 o 
  -7   7   9     5223.55     5095.79    157.24 o 
  -6   7   9     1262.11     1225.77     97.06 o 
  -5   7   9      164.16      117.53     24.55 o 
  -4   7   9     2884.72     2741.33     84.03 o 
  -3   7   9    17188.69    18831.49    567.76 o 
  -2   7   9      994.48     1012.54     49.31 o 
  -1   7   9        8.62       21.06     20.91 o 
   0   7   9    27294.52    27858.86    278.88 o 
   1   7   9     2199.25     1898.32     53.81 o 
   2   7   9       62.27       24.24     15.28 o 
   3   7   9     1567.60     1453.05     40.88 o 
   4   7   9     6908.69     7144.47    159.24 o 
   5   7   9      577.64      451.60     36.13 o 
   6   7   9      610.85      499.17     35.84 o 
   7   7   9     2427.17     2462.91     77.99 o 
   8   7   9      240.69      218.74     36.84 o 
   9   7   9      338.49      332.15     43.90 o 
  -8   8   9     1416.97     1120.34    147.06 o 
  -7   8   9     1990.94     2281.97    108.86 o 
  -6   8   9     1717.98     1733.39     86.20 o 
  -5   8   9     1458.53     1264.06     57.60 o 
  -4   8   9        6.42       10.26     16.70 o 
  -3   8   9     9369.45     9603.69    181.93 o 
  -2   8   9     4038.42     4322.04     96.95 o 
  -1   8   9     3789.47     3723.84     75.47 o 
   0   8   9     6956.08     6722.91    106.24 o 
   1   8   9     9986.70    11183.29    288.10 o 
   2   8   9      246.55      161.44     20.56 o 
   3   8   9     7295.99     7010.23    123.24 o 
   4   8   9    15490.53    15512.45    180.22 o 
   5   8   9      289.73      309.98     31.30 o 
   6   8   9      197.72      198.95     58.06 o 
   7   8   9      136.44       62.52     24.42 o 
   8   8   9     1388.26     1743.00     65.97 o 
   9   8   9      302.09      252.63     86.27 o 
  -8   9   9      302.50      346.62    106.71 o 
  -7   9   9     3772.29     3427.87    171.47 o 
  -6   9   9      642.04      715.40     86.66 o 
  -5   9   9       67.39       30.54     24.65 o 
  -4   9   9    18853.42    20209.26    698.21 o 
  -3   9   9      514.12      582.49    107.28 o 
  -2   9   9       67.91       69.31     29.48 o 
  -1   9   9     6319.51     5445.06    104.25 o 
   0   9   9     7159.75     6950.71    124.89 o 
   1   9   9      108.73       55.21     34.50 o 
   2   9   9     1705.55     1388.37     86.25 o 
   3   9   9     1985.35     1482.23     79.85 o 
   4   9   9      301.26      323.43     23.09 o 
   5   9   9      102.26       19.02     10.97 o 
   6   9   9     1500.89     1351.93     54.86 o 
   7   9   9      279.43      397.98     45.36 o 
   8   9   9       67.25       20.12     20.76 o 
   9   9   9       78.38       60.82     29.55 o 
  -8  10   9      340.02      279.68     70.13 o 
  -7  10   9       28.00       37.81     54.82 o 
  -6  10   9     4038.58     4001.70    136.36 o 
  -5  10   9      596.43      501.45     30.32 o 
  -4  10   9     4026.64     3835.58    236.98 o 
  -3  10   9     2770.79     2576.54    122.82 o 
  -2  10   9       82.75      201.05     60.08 o 
  -1  10   9      349.69      174.00     39.00 o 
   0  10   9    16105.83    16338.74    413.63 o 
   1  10   9     6361.84     6674.13    120.49 o 
   2  10   9    12925.18    13000.07    396.45 o 
   3  10   9     2822.75     2569.82    152.95 o 
   4  10   9      276.52      271.02     88.62 o 
   5  10   9      415.58      311.02     33.80 o 
   6  10   9      344.10      347.41     28.32 o 
   7  10   9      847.14      851.49     56.05 o 
   8  10   9      850.38      655.90     55.67 o 
   9  10   9       86.42       72.90     49.46 o 
  -7  11   9     2035.65     1909.55    152.95 o 
  -6  11   9      865.99      725.18     88.22 o 
  -5  11   9       12.53       20.66     34.05 o 
  -4  11   9     5747.00     5934.21    352.35 o 
  -3  11   9     1164.76     1285.64    180.82 o 
  -2  11   9     2201.13     2452.70     88.59 o 
  -1  11   9      172.35       43.93     37.62 o 
   0  11   9     5205.27     4771.41    114.82 o 
   1  11   9       15.86       16.29     20.28 o 
   2  11   9      222.16      386.51    114.78 o 
   3  11   9     1150.06      965.28    113.92 o 
   4  11   9     5934.60     6229.53    267.59 o 
   6  11   9     2110.17     2012.43     58.19 o 
   7  11   9      765.93      848.93     73.85 o 
   8  11   9       60.22       46.56     39.32 o 
   9  11   9      371.18      352.64     91.48 o 
  -7  12   9       68.48      143.35     59.89 o 
  -6  12   9        6.97       34.29     32.89 o 
  -5  12   9      355.14      310.56     75.52 o 
  -4  12   9     1065.28     1257.17    252.86 o 
  -3  12   9     1788.57     2075.95    140.64 o 
  -2  12   9     1381.33     1723.84    146.80 o 
  -1  12   9       37.21       50.69     25.10 o 
   0  12   9     1143.70      813.93     91.13 o 
   1  12   9     1181.07     1118.74    158.16 o 
   2  12   9     4301.69     4395.45    253.72 o 
   3  12   9      204.18      244.14     93.77 o 
   4  12   9     1415.52     1311.06    118.64 o 
   5  12   9       51.92       84.08     47.68 o 
   6  12   9      244.65      383.94     71.94 o 
   7  12   9     1437.01     1462.29     85.19 o 
   8  12   9     1792.25     1778.24    105.06 o 
  -7  13   9     1102.44      787.12    172.67 o 
  -6  13   9       20.51       10.73     35.62 o 
  -5  13   9      169.11       64.72     41.08 o 
  -4  13   9     1387.51     1173.44    108.72 o 
  -3  13   9     4219.28     4628.54    227.97 o 
  -2  13   9     1105.53     1162.82    124.37 o 
  -1  13   9     3688.77     3273.24    127.78 o 
   0  13   9     1418.85     1111.12     86.69 o 
   1  13   9     2447.79     2309.64     78.93 o 
   2  13   9     1160.58     1332.50    165.67 o 
   3  13   9     1689.70     1905.12    145.80 o 
   4  13   9      529.94      547.01     79.32 o 
   5  13   9       43.87        1.25     33.55 o 
   6  13   9     1756.33     2089.81     96.58 o 
   7  13   9     1637.82     1537.96    201.83 o 
   8  13   9       29.66       33.02     29.87 o 
  -6  14   9      108.36        9.72     46.17 o 
  -5  14   9     1792.69     1683.90    152.75 o 
  -4  14   9     1214.89     1096.26     59.09 o 
  -3  14   9      435.94      431.54     55.05 o 
  -2  14   9     2157.75     2156.53    117.48 o 
  -1  14   9       57.94       43.03     27.95 o 
   0  14   9      425.66      448.12     37.31 o 
   1  14   9      651.41      545.00     41.35 o 
   2  14   9      505.49      492.38     20.21 o 
   3  14   9       70.96       29.38     31.24 o 
   4  14   9     2902.00     2905.77    109.62 o 
   5  14   9      152.98       76.00     50.31 o 
   6  14   9     1280.66     1392.87    255.86 o 
   7  14   9      200.79       96.34     54.27 o 
   8  14   9     2384.89     2556.98    211.20 o 
  -6  15   9        0.88       -7.78     36.74 o 
  -5  15   9     2895.32     3449.41    235.42 o 
  -4  15   9     3240.65     3732.05    177.10 o 
  -3  15   9      129.94       68.43     93.56 o 
  -2  15   9      566.22      430.97     55.19 o 
  -1  15   9     2468.04     2770.24     73.02 o 
   0  15   9      832.45      843.56     65.73 o 
   1  15   9      171.94       71.46     21.02 o 
   2  15   9     4720.47     5164.14    209.68 o 
   3  15   9     2742.85     2948.12    115.99 o 
   4  15   9      158.08      104.04     51.69 o 
   5  15   9       93.88       82.01     61.46 o 
   6  15   9     2421.93     2519.95    104.56 o 
   7  15   9     1068.39     1367.91     82.08 o 
   8  15   9      127.40       22.62     32.62 o 
  -5  16   9     1036.66      925.74    167.88 o 
  -4  16   9        1.63       57.08     78.76 o 
  -3  16   9      539.71      595.48     54.63 o 
  -2  16   9      318.67      276.51     44.30 o 
  -1  16   9      117.10      110.05     40.27 o 
   0  16   9      927.74      639.01     43.05 o 
   1  16   9     3270.81     3467.28    107.58 o 
   2  16   9      101.71       65.13     15.07 o 
   3  16   9     1352.34     1435.91    119.29 o 
   4  16   9       38.06       18.53     31.00 o 
   5  16   9       75.63       60.24     42.67 o 
   6  16   9      287.03      208.69     94.91 o 
   7  16   9     1210.03     1010.12     83.15 o 
   8  16   9       28.51      -31.16     51.60 o 
  -5  17   9      770.32      722.65     78.15 o 
  -4  17   9     1960.95     2142.88     97.16 o 
  -3  17   9      192.23      176.28     45.36 o 
  -2  17   9      660.86      677.68     58.60 o 
  -1  17   9     1290.41     1378.09     65.51 o 
   0  17   9      407.12      420.80     42.45 o 
   1  17   9       20.29       24.99     20.78 o 
   2  17   9     1695.28     1600.29     65.88 o 
   3  17   9     1821.96     2062.22    181.54 o 
   4  17   9      219.94      359.49     70.23 o 
   5  17   9      445.42      510.71     99.49 o 
   6  17   9     1951.46     2303.83    288.10 o 
   7  17   9      474.63      428.99     69.64 o 
  -4  18   9        0.43       23.73     50.89 o 
  -3  18   9      123.85       25.49     39.95 o 
  -2  18   9      369.10      474.75     62.39 o 
  -1  18   9      324.62      323.14     54.37 o 
   0  18   9      243.07      169.46     40.60 o 
   1  18   9      203.28      279.95     43.57 o 
   2  18   9       56.59       33.16     22.51 o 
   3  18   9      214.66      176.76     69.44 o 
   4  18   9     1019.27     1003.71    143.44 o 
   5  18   9       42.63       96.91     51.35 o 
   6  18   9        0.07       21.96     37.70 o 
   7  18   9     1940.21     1445.44    212.27 o 
  -3  19   9        1.15      -17.35     32.40 o 
  -2  19   9       48.68       47.55     29.97 o 
  -1  19   9      217.16      197.86     99.11 o 
   0  19   9      369.69      273.04     56.44 o 
   1  19   9      752.54      953.02     68.15 o 
   2  19   9      825.14      872.12    120.93 o 
   3  19   9     1581.00     1933.77    108.81 o 
   4  19   9       13.69       30.22     38.98 o 
   5  19   9      293.24      360.05     69.85 o 
   6  19   9      602.16      693.98     88.71 o 
   7  19   9      588.95      699.84    104.63 o 
  -3  20   9      144.34       95.77     63.47 o 
  -2  20   9      974.40     1011.41     66.83 o 
  -1  20   9      262.95      237.49     46.75 o 
   0  20   9      305.28      154.19     40.36 o 
   1  20   9        0.80       -1.31     34.43 o 
   2  20   9     2218.59     3059.83    133.51 o 
   3  20   9      639.57      489.55     89.09 o 
   4  20   9       39.15       10.32     61.04 o 
   5  20   9       84.42      130.00     51.12 o 
   6  20   9       93.84       26.49     46.96 o 
  -2  21   9      248.29      219.58     68.20 o 
  -1  21   9     2004.25     1898.92    120.74 o 
   0  21   9        1.82       43.57     27.28 o 
   1  21   9      591.94      562.34    116.07 o 
   2  21   9     1794.40     2350.61    119.54 o 
   3  21   9      874.59      948.81    101.01 o 
   4  21   9        0.66      -16.70     36.31 o 
   5  21   9      390.78      556.69     93.26 o 
  -1  22   9        3.43       18.30     33.55 o 
   0  22   9      738.88      630.64     90.31 o 
   1  22   9      437.14      821.11    136.08 o 
   2  22   9      109.03      163.53     55.23 o 
   3  22   9      155.15       48.63     53.10 o 
   4  22   9       61.68      102.66     57.30 o 
   2  23   9      807.44      833.31    153.88 o 
  -3 -17  10     2230.18     2331.01    116.59 o 
  -2 -17  10       42.25       11.49     27.63 o 
  -1 -17  10        8.94       64.46     30.75 o 
  -5 -16  10      993.99      850.08    233.28 o 
  -4 -16  10     1241.54     1129.57    113.07 o 
  -3 -16  10      453.32      464.36    124.29 o 
  -2 -16  10     2502.14     2420.63    117.04 o 
  -1 -16  10       30.69       26.91     20.82 o 
   0 -16  10        8.46       49.88     34.87 o 
   1 -16  10     1162.15     1079.76    115.67 o 
  -6 -15  10      879.40      855.23     88.11 o 
  -5 -15  10       16.04       23.29     34.46 o 
  -4 -15  10     1141.95     1052.79    103.28 o 
  -3 -15  10     3201.72     3572.61     95.30 o 
  -2 -15  10      861.38      781.34     65.33 o 
  -1 -15  10       76.15       44.18     30.02 o 
   0 -15  10      719.08      835.54     79.06 o 
   1 -15  10     1231.75     1158.21     91.90 o 
   2 -15  10      867.68      931.87    144.43 o 
  -6 -14  10      988.80     1001.15    125.07 o 
  -5 -14  10      207.41      152.05    129.58 o 
  -4 -14  10      202.70      202.14     65.63 o 
  -3 -14  10      480.82      403.79     57.94 o 
  -2 -14  10      408.20      327.55     64.19 o 
  -1 -14  10      150.50       77.38     45.08 o 
   0 -14  10      285.78      273.10     55.40 o 
   1 -14  10     1525.26     1497.11    142.36 o 
   2 -14  10      562.94      453.24    215.06 o 
   3 -14  10       32.34       64.10     42.82 o 
  -7 -13  10     3236.05     3511.23    153.57 o 
  -6 -13  10     1138.96     1062.30    110.26 o 
  -5 -13  10       19.24       -8.48     38.22 o 
  -4 -13  10     1217.75     1247.42     66.52 o 
  -3 -13  10      771.34      689.71     64.83 o 
  -2 -13  10      553.19      322.21     65.66 o 
  -1 -13  10       75.46       71.09     46.61 o 
   0 -13  10     5366.12     5519.46    138.15 o 
   1 -13  10     1281.95     1109.50    127.11 o 
   2 -13  10      394.61      519.34     93.84 o 
   3 -13  10      259.65      395.81     75.77 o 
   4 -13  10      770.56      583.51     78.92 o 
  -7 -12  10      189.53      192.68     69.33 o 
  -6 -12  10      787.16      734.77     87.82 o 
  -5 -12  10     1971.20     2246.73    113.70 o 
  -4 -12  10      669.20      676.29     56.45 o 
  -3 -12  10     3903.61     3679.79     78.27 o 
  -2 -12  10      685.94      572.67     74.88 o 
  -1 -12  10      281.96      175.65     51.67 o 
   0 -12  10     3899.16     4709.38    145.16 o 
   1 -12  10      111.51      107.67     42.43 o 
   2 -12  10       93.76       95.41     55.21 o 
   3 -12  10       38.70      112.64     73.76 o 
   4 -12  10     1145.20     1034.27    115.60 o 
  -8 -11  10      423.93      389.93     69.38 o 
  -7 -11  10     1104.16     1104.03    121.21 o 
  -6 -11  10      806.77      737.33     86.74 o 
  -5 -11  10      109.18       58.93     62.47 o 
  -4 -11  10      814.30      900.57     84.86 o 
  -3 -11  10       73.28       59.81     26.68 o 
  -2 -11  10        3.77       41.87     33.80 o 
  -1 -11  10     8357.01     9220.72    273.16 o 
   0 -11  10      769.65      619.85     71.72 o 
   1 -11  10      314.55      254.85     55.82 o 
   2 -11  10     2129.50     1967.78    132.26 o 
   3 -11  10     3699.30     4082.45    121.88 o 
   4 -11  10     1688.83     1976.17    179.39 o 
   5 -11  10        0.57       -0.65     47.57 o 
  -8 -10  10      116.43       37.95     30.73 o 
  -7 -10  10      108.11      111.19     71.33 o 
  -6 -10  10      166.12       49.42     36.63 o 
  -5 -10  10       24.71       35.60     53.06 o 
  -4 -10  10       19.05       18.53     16.33 o 
  -3 -10  10      439.66      455.04     41.79 o 
  -2 -10  10       81.63      130.81     55.50 o 
  -1 -10  10      178.75      117.43     49.37 o 
   0 -10  10      239.72      167.82    106.67 o 
   1 -10  10     2644.61     2509.95    140.86 o 
   2 -10  10      197.85      165.17     55.88 o 
   3 -10  10       64.46       45.76     40.49 o 
   4 -10  10     2290.62     2437.96    121.05 o 
   5 -10  10      879.28     1000.21    120.70 o 
  -8  -9  10      173.09      131.20     45.50 o 
  -7  -9  10     4120.02     5121.25    193.04 o 
  -6  -9  10      410.32      574.58     87.50 o 
  -5  -9  10        5.00        4.41     18.44 o 
  -4  -9  10      123.16       92.24     44.86 o 
  -3  -9  10     4963.43     4809.86    155.75 o 
  -2  -9  10      429.41      498.81     49.19 o 
  -1  -9  10       80.46      130.37     41.69 o 
   0  -9  10     8598.00     8715.55    145.59 o 
   1  -9  10     2448.89     2672.40     95.88 o 
   2  -9  10       39.40       40.38     31.37 o 
   3  -9  10    15077.86    15495.99    189.23 o 
   4  -9  10     5017.13     4902.46    333.55 o 
   5  -9  10      138.53      115.77     76.74 o 
   6  -9  10      615.12      566.44     89.36 o 
  -8  -8  10      695.22      799.91     70.71 o 
  -7  -8  10      229.56      233.75     78.97 o 
  -6  -8  10       89.18       33.08     74.12 o 
  -5  -8  10     1048.59     1106.94    142.19 o 
  -4  -8  10     3901.25     4027.90    120.87 o 
  -3  -8  10     1003.11      769.75     41.54 o 
  -2  -8  10       13.02       -3.65     17.20 o 
  -1  -8  10      558.06      514.51     56.15 o 
   0  -8  10     1434.06     1316.95     97.51 o 
   1  -8  10    10558.68    11543.26    198.52 o 
   2  -8  10      401.44      299.92     68.02 o 
   3  -8  10      535.01      491.42     41.52 o 
   4  -8  10     2423.11     2046.78    106.19 o 
   5  -8  10     2257.60     1999.67    107.63 o 
   6  -8  10        5.50        4.56     37.55 o 
  -9  -7  10      114.37      169.90     54.91 o 
  -8  -7  10     1612.28     1577.54     95.87 o 
  -7  -7  10     4528.60     4566.56    155.50 o 
  -6  -7  10      155.07      161.34     74.25 o 
  -5  -7  10      412.80      419.91     78.35 o 
  -4  -7  10     8868.44     9190.15    134.56 o 
  -3  -7  10    10658.92    10977.09    161.59 o 
  -2  -7  10      147.39      202.93     36.42 o 
  -1  -7  10     5620.66     5234.14    118.21 o 
   0  -7  10     7537.12     7717.56    189.25 o 
   1  -7  10     3394.94     3227.34    126.85 o 
   2  -7  10     3283.50     3368.62    126.32 o 
   3  -7  10      295.42      309.43     42.23 o 
   4  -7  10       91.45       35.00     56.10 o 
   5  -7  10      927.30     1061.04    100.41 o 
   6  -7  10        3.19       61.09     35.59 o 
   7  -7  10     1114.28     1283.90    157.24 o 
  -9  -6  10     1430.09     1335.00    113.91 o 
  -8  -6  10     2062.64     2141.90     99.36 o 
  -7  -6  10      316.68      297.92     90.12 o 
  -6  -6  10       22.20       34.66     54.46 o 
  -5  -6  10     1544.18     1462.86    142.37 o 
  -4  -6  10     1602.70     1682.34     41.58 o 
  -3  -6  10     1153.55     1066.82     50.53 o 
  -2  -6  10      112.27       23.54     18.81 o 
  -1  -6  10     9242.01     9284.48    144.92 o 
   0  -6  10     2661.78     2489.06     83.42 o 
   1  -6  10     1361.94     1200.95     78.68 o 
   2  -6  10       15.53        6.54     21.11 o 
   3  -6  10      176.88      137.33     35.62 o 
   4  -6  10     1594.24     1543.11     96.14 o 
   5  -6  10      404.91      309.71     82.50 o 
   6  -6  10      579.32      773.99    108.49 o 
   7  -6  10       68.62       90.90     45.86 o 
  -9  -5  10       44.77       18.42     36.88 o 
  -8  -5  10     2599.54     2738.65     97.85 o 
  -7  -5  10     1857.66     1781.54    104.54 o 
  -6  -5  10     6711.06     7287.01    254.58 o 
  -5  -5  10      659.06      695.48     85.71 o 
  -4  -5  10    13707.64    14729.17    317.73 o 
  -3  -5  10     2572.09     2839.30     85.97 o 
  -2  -5  10      117.22      177.72     41.78 o 
  -1  -5  10     3160.36     3448.12     85.63 o 
   0  -5  10     3146.12     3353.23     79.88 o 
   1  -5  10       35.08       45.88     27.21 o 
   2  -5  10     1676.76     1482.12     68.70 o 
   3  -5  10    12479.58    12717.80    244.56 o 
   4  -5  10       11.42       42.07     29.29 o 
   5  -5  10       17.97      -12.47     39.02 o 
   6  -5  10      164.28      240.71     70.80 o 
   7  -5  10      720.14      873.78    102.56 o 
  -9  -4  10      108.43      157.43     61.91 o 
  -8  -4  10     2156.30     2255.80    113.57 o 
  -7  -4  10       89.47        3.62     39.09 o 
  -6  -4  10     1330.45     1371.66    171.53 o 
  -5  -4  10    10358.06    11347.07    208.25 o 
  -4  -4  10     1869.71     2584.72     75.68 o 
  -3  -4  10     2004.35     1989.86     89.83 o 
  -2  -4  10     1964.74     2110.43     59.06 o 
  -1  -4  10      570.62      738.21     37.71 o 
   0  -4  10     2187.35     2230.54     76.34 o 
   1  -4  10        1.35       -2.24     21.00 o 
   2  -4  10       42.36       10.19     25.77 o 
   3  -4  10     1234.65      981.27     79.48 o 
   4  -4  10     1768.50     1768.91     88.26 o 
   5  -4  10       59.57      106.05     34.98 o 
   6  -4  10      217.95      252.07     64.88 o 
   7  -4  10        6.65        8.34     39.82 o 
   8  -4  10       56.64      124.41     73.19 o 
  -9  -3  10      272.56      179.03     59.40 o 
  -8  -3  10     2797.86     2416.69    114.48 o 
  -7  -3  10     5198.16     5562.70    184.68 o 
  -6  -3  10       33.74        8.85     53.32 o 
  -5  -3  10      766.29      700.35     78.13 o 
  -4  -3  10     7864.49     8511.88    192.91 o 
  -3  -3  10     2232.32     1761.16    108.22 o 
  -2  -3  10     7524.27     7185.63    150.09 o 
  -1  -3  10     2887.17     2412.21     50.25 o 
   0  -3  10    20135.84    20731.62    177.83 o 
   1  -3  10      147.26      410.89     34.04 o 
   2  -3  10       61.50       80.86     34.48 o 
   3  -3  10    14872.02    15312.66    227.52 o 
   4  -3  10     3018.26     2994.57    112.91 o 
   5  -3  10     1620.04     1673.12    108.19 o 
   6  -3  10      497.37      402.65     76.81 o 
   7  -3  10     2635.06     2660.77    103.01 o 
   8  -3  10        0.06      100.15     50.02 o 
  -9  -2  10       28.24       74.19     79.76 o 
  -8  -2  10     2189.75     2294.35    134.79 o 
  -7  -2  10        6.58      120.57     56.77 o 
  -6  -2  10       81.99       82.77     54.60 o 
  -5  -2  10      584.57      558.85     67.66 o 
  -4  -2  10      922.08     1336.21     46.60 o 
  -3  -2  10      118.23       96.49     21.15 o 
  -2  -2  10      378.93      218.45     28.29 o 
  -1  -2  10    14306.65    15432.86    116.84 o 
   0  -2  10     6958.05     7681.32    120.87 o 
   1  -2  10     1796.54     1955.31     57.68 o 
   2  -2  10      405.42      197.89     30.96 o 
   3  -2  10      388.75      290.45     49.21 o 
   4  -2  10     2498.11     2249.09    101.30 o 
   5  -2  10      329.76      351.26     57.44 o 
   6  -2  10     1044.66     1214.12    106.05 o 
   7  -2  10     2668.69     2922.29    166.67 o 
   8  -2  10       43.39       40.42     67.33 o 
  -9  -1  10       32.25       86.91     67.90 o 
  -8  -1  10     7194.55     6915.07    277.02 o 
  -7  -1  10     3550.44     3784.83    205.84 o 
  -6  -1  10     1762.92     1718.82    124.78 o 
  -5  -1  10      887.05      826.54     88.24 o 
  -4  -1  10     9790.73    10379.47    112.29 o 
  -3  -1  10     4712.44     5546.26     92.23 o 
  -2  -1  10    14792.35    15910.61    121.56 o 
  -1  -1  10    29374.93    30613.88    206.94 o 
   0  -1  10    18764.86    19651.91    197.78 o 
   1  -1  10      385.61      377.44     39.16 o 
   2  -1  10       80.16       93.91     30.52 o 
   3  -1  10     7042.96     6903.96    151.35 o 
   4  -1  10     1174.56     1173.63     75.92 o 
   5  -1  10      718.22      768.26     79.58 o 
   6  -1  10     4099.50     4504.51    142.91 o 
   7  -1  10      713.00      725.70     85.83 o 
   8  -1  10       36.23        5.78     27.33 o 
  -8   0  10     1032.95     1156.37     99.84 o 
  -7   0  10      225.81      215.12     41.06 o 
  -6   0  10       58.51       64.97     34.46 o 
  -5   0  10    14174.76    15110.26    240.97 o 
  -4   0  10     3244.72     2918.89     86.39 o 
  -3   0  10     6394.69     7063.84    114.88 o 
  -2   0  10    17014.66    17356.88    106.68 o 
  -1   0  10       33.21       16.75     15.73 o 
   0   0  10     2924.23     3078.46     55.06 o 
   1   0  10     1785.76     1533.79     49.84 o 
   2   0  10     2964.11     3180.41     68.23 o 
   3   0  10     2274.69     2135.19    103.72 o 
   4   0  10      908.38      943.04     86.59 o 
   5   0  10     1003.77      776.56     85.84 o 
   6   0  10      442.48      466.70    118.07 o 
   7   0  10       31.72        3.11     38.44 o 
   8   0  10      407.57      394.32     81.83 o 
  -9   1  10       56.61        8.72     48.31 o 
  -8   1  10      361.24      190.97     83.91 o 
  -7   1  10      456.28      429.56     48.96 o 
  -6   1  10       41.07       12.70     11.57 o 
  -5   1  10     5868.79     5305.54     97.53 o 
  -4   1  10     5514.03     5802.90     96.20 o 
  -3   1  10      292.69      123.16     24.12 o 
  -2   1  10     2436.33     2269.82     56.38 o 
  -1   1  10     4110.81     3396.26     59.29 o 
   0   1  10     2413.63     2729.85     56.79 o 
   1   1  10       92.21       78.64     24.59 o 
   2   1  10     1970.95     1860.24     58.37 o 
   3   1  10      495.78      293.72     37.85 o 
   4   1  10     2102.93     1826.79     75.87 o 
   5   1  10     1967.15     2018.36    143.60 o 
   6   1  10     4287.25     4355.85    252.43 o 
   7   1  10     2256.02     2938.99    188.47 o 
   8   1  10       38.94       44.49     63.18 o 
   9   1  10     1697.12     1466.74    128.09 o 
  -9   2  10     1240.73     1299.77    145.80 o 
  -8   2  10     2099.08     2315.79    143.51 o 
  -7   2  10      970.90      906.17    203.76 o 
  -6   2  10      688.62      649.78     27.23 o 
  -5   2  10    12496.24    13225.72    178.53 o 
  -4   2  10      929.10      762.38     33.79 o 
  -3   2  10        1.05       25.25     15.57 o 
  -2   2  10     8193.49     7764.64    105.44 o 
  -1   2  10     4601.05     4700.32     66.93 o 
   0   2  10       17.44       21.12     19.82 o 
   1   2  10     8108.59     7623.20    118.72 o 
   2   2  10     4107.66     3631.28     94.57 o 
   3   2  10       37.56       -0.09     16.10 o 
   4   2  10      268.19      265.96     38.25 o 
   5   2  10     1231.06     1309.66     99.68 o 
   6   2  10      900.57      980.22    129.50 o 
   7   2  10       34.93       76.23     54.13 o 
   8   2  10      153.18      102.86     46.42 o 
   9   2  10      685.11     1090.36    189.54 o 
  -9   3  10       71.17       29.87     67.90 o 
  -8   3  10     3769.94     3672.31    170.39 o 
  -7   3  10     1245.74     1255.29     72.35 o 
  -6   3  10      281.00      264.37     24.92 o 
  -5   3  10     3578.49     3546.34     97.70 o 
  -4   3  10     3235.79     3336.36     82.14 o 
  -3   3  10      165.81       83.08     22.28 o 
  -2   3  10      396.93      461.91     34.43 o 
  -1   3  10    14192.41    12855.08    109.43 o 
   0   3  10      709.77      748.84     43.69 o 
   1   3  10      349.66      217.49     34.99 o 
   2   3  10     7269.56     7271.47    128.25 o 
   3   3  10     4848.37     5681.85    140.38 o 
   4   3  10      406.08      372.82     48.40 o 
   5   3  10      330.80      298.75     51.88 o 
   6   3  10     4836.55     4733.93    310.61 o 
   7   3  10      552.43      456.41     86.77 o 
   8   3  10      455.22      448.82     46.64 o 
   9   3  10     2200.57     2025.68    158.34 o 
  -9   4  10      565.93      571.62    108.64 o 
  -8   4  10     1129.34     1058.48    137.22 o 
  -7   4  10       45.71       25.33     27.09 o 
  -6   4  10     4926.54     4769.02    165.12 o 
  -5   4  10     2352.04     2434.72     69.96 o 
  -4   4  10      711.91      789.23     65.90 o 
  -3   4  10     3926.10     3645.71     61.87 o 
  -2   4  10    10803.50     9063.83    142.75 o 
  -1   4  10       21.59       41.47     20.04 o 
   0   4  10      764.77      851.67     41.89 o 
   1   4  10      136.01       23.09     26.08 o 
   2   4  10     9509.83     8947.97    139.53 o 
   3   4  10     1113.77      985.67     42.40 o 
   4   4  10      781.82      732.33     55.32 o 
   5   4  10     7353.13     6921.24    157.80 o 
   6   4  10      578.55      523.43     73.91 o 
   7   4  10     3967.10     3748.13     85.36 o 
   8   4  10     3248.17     3054.45     85.12 o 
   9   4  10      608.23      681.53     71.13 o 
  -9   5  10      260.70      213.27    104.06 o 
  -8   5  10     1772.21     2076.71    140.44 o 
  -7   5  10      122.77      160.36     48.05 o 
  -6   5  10      336.25      271.29     48.42 o 
  -5   5  10      402.69      330.69     27.78 o 
  -4   5  10     8276.05     9006.72    167.32 o 
  -3   5  10       59.74        4.24     14.97 o 
  -2   5  10        9.18        5.10     18.05 o 
  -1   5  10     1213.05     1575.55     48.89 o 
   0   5  10      552.77      769.09     42.88 o 
   1   5  10     1630.82     2019.38     42.90 o 
   2   5  10     7352.95     7178.44    128.43 o 
   3   5  10     8465.47     7794.88    153.07 o 
   4   5  10     1039.16     1447.31     77.05 o 
   5   5  10     4239.62     4472.84    142.77 o 
   6   5  10     5738.50     6087.57    156.29 o 
   7   5  10      314.04      331.33     81.98 o 
   8   5  10      397.70      325.67     47.96 o 
   9   5  10      754.60      582.31     60.18 o 
  -8   6  10       10.15      115.94     43.45 o 
  -7   6  10       56.45       18.10     39.88 o 
  -6   6  10     2387.72     2316.75    127.95 o 
  -5   6  10     2120.63     2165.01    102.21 o 
  -4   6  10      630.09      596.45     37.38 o 
  -3   6  10      464.92      500.57     38.89 o 
  -2   6  10    21009.52    21447.93    229.93 o 
  -1   6  10     2500.14     2264.80     62.45 o 
   0   6  10     6563.25     6315.64     85.69 o 
   1   6  10     3424.73     2462.37     60.53 o 
   2   6  10     2849.27     1987.68     48.91 o 
   3   6  10        2.16        0.11     16.29 o 
   4   6  10      143.34      138.18     26.11 o 
   5   6  10      959.04      863.89     45.66 o 
   6   6  10      926.74      811.42     44.96 o 
   7   6  10       71.47      126.62     40.72 o 
   8   6  10       83.95        4.52     29.87 o 
   9   6  10       52.07       53.78     33.24 o 
  -8   7  10       69.77       27.89     54.46 o 
  -7   7  10      134.06      125.70     55.38 o 
  -6   7  10      533.70      554.08     70.41 o 
  -5   7  10     5952.80     6133.63    121.80 o 
  -4   7  10      437.26      435.40     33.54 o 
  -3   7  10      940.16      837.97     54.16 o 
  -2   7  10     2870.44     2901.39     91.30 o 
  -1   7  10    18617.52    18129.68    278.24 o 
   0   7  10      755.83      942.28     40.27 o 
   1   7  10     1776.46     1761.34     46.34 o 
   2   7  10    18607.80    20073.43    210.29 o 
   3   7  10     2757.77     2682.98     70.14 o 
   4   7  10      235.95      161.92     23.92 o 
   5   7  10     4676.76     4603.52    100.22 o 
   6   7  10      743.41      638.33     38.60 o 
   7   7  10      706.95      696.50     51.01 o 
   8   7  10       74.75       83.20     25.87 o 
   9   7  10       70.37       53.43     33.04 o 
  -8   8  10      601.54      509.26     71.75 o 
  -7   8  10      110.53      121.98     53.63 o 
  -6   8  10     3228.23     3434.91     98.25 o 
  -5   8  10     2520.16     2299.20    123.62 o 
  -4   8  10        4.66       -8.48     17.36 o 
  -3   8  10     1558.28     1394.75     83.09 o 
  -2   8  10    21093.54    21821.12    323.80 o 
  -1   8  10     1226.54     1249.82     57.33 o 
   0   8  10      113.40       54.75     26.12 o 
   1   8  10     5743.40     5917.72    137.89 o 
   2   8  10    13088.59    12310.67    158.41 o 
   3   8  10       94.23       54.55     20.57 o 
   4   8  10     2361.46     2127.06    115.42 o 
   5   8  10      682.10      596.77     34.47 o 
   6   8  10       12.98       22.85     16.69 o 
   7   8  10       13.64       -4.09     20.20 o 
   8   8  10       27.38        0.01     21.29 o 
   9   8  10      125.82       58.61     39.31 o 
  -8   9  10      172.43      118.15     68.54 o 
  -7   9  10       31.69       43.44     38.85 o 
  -6   9  10      186.53      198.29     62.28 o 
  -5   9  10     1769.80     1771.54    129.23 o 
  -4   9  10      580.27      678.55     90.86 o 
  -3   9  10     2112.78     2059.14    109.70 o 
  -2   9  10    10178.82    11276.50    151.81 o 
  -1   9  10    11001.19    12130.10    282.49 o 
   0   9  10      427.67      445.44     53.11 o 
   1   9  10      110.41       77.93     17.61 o 
   2   9  10    16437.16    17278.53    273.00 o 
   3   9  10     1030.20      795.47    111.42 o 
   4   9  10     1528.88     1417.38     51.44 o 
   5   9  10      221.84      182.42     37.17 o 
   6   9  10     2991.35     2996.11    150.76 o 
   7   9  10       15.73        1.67     15.29 o 
   8   9  10      612.04      475.18     41.57 o 
   9   9  10      412.69      430.51     90.84 o 
  -7  10  10     1090.91      807.44     93.98 o 
  -6  10  10     2385.96     2406.59    132.01 o 
  -5  10  10       35.82       57.66     22.14 o 
  -4  10  10       35.12        0.77     10.33 o 
  -3  10  10      466.55      424.11     78.92 o 
  -2  10  10    12287.00    13076.86    461.23 o 
  -1  10  10      185.93      296.98     68.21 o 
   0  10  10       53.84      177.97     42.52 o 
   1  10  10     1007.88      709.05     39.86 o 
   2  10  10     2569.77     2700.00    115.26 o 
   3  10  10      683.26      881.23    142.66 o 
   4  10  10      190.77       89.62     60.89 o 
   5  10  10     5482.87     5990.27    175.59 o 
   6  10  10      311.46      211.37     78.98 o 
   7  10  10      171.62      134.60     30.37 o 
   8  10  10      280.66      269.36     51.86 o 
   9  10  10       41.77       -7.02     21.77 o 
  -7  11  10      244.97      158.36     55.86 o 
  -6  11  10       85.34       41.53     34.68 o 
  -5  11  10      219.44      283.19     69.89 o 
  -4  11  10     2484.57     2661.69    166.94 o 
  -3  11  10      221.28      351.17     62.55 o 
  -2  11  10      413.88      351.08     45.34 o 
  -1  11  10     2000.57     1824.87    135.08 o 
   0  11  10       34.49       45.84     28.71 o 
   1  11  10        0.29        7.14     11.02 o 
   2  11  10     9326.97     9550.09    547.68 o 
   3  11  10      127.16       83.76     74.62 o 
   4  11  10       64.01       76.62     70.47 o 
   5  11  10     2433.80     2765.20    213.55 o 
   6  11  10     4553.09     4832.97    113.28 o 
   7  11  10       13.71       33.24     35.84 o 
   8  11  10      243.43      305.60     52.75 o 
   9  11  10      753.02      805.33    102.35 o 
  -7  12  10      299.56      265.58     61.65 o 
  -6  12  10     6550.19     6322.05    188.27 o 
  -5  12  10       75.42       39.52     38.69 o 
  -4  12  10       15.32        7.04     28.87 o 
  -3  12  10     7146.11     7376.88    210.96 o 
  -2  12  10     4482.96     4358.20    190.82 o 
  -1  12  10      427.51      486.11     47.30 o 
   0  12  10     1350.99     1085.48     51.80 o 
   1  12  10      825.20      688.18     38.77 o 
   2  12  10     3278.33     2919.56    273.38 o 
   3  12  10     1457.71     1259.60    136.22 o 
   4  12  10      163.60       40.74     41.02 o 
   5  12  10      980.79     1024.32    154.23 o 
   6  12  10      666.37      809.48     96.30 o 
   7  12  10       91.64       30.49     28.12 o 
   8  12  10      147.27      154.57     47.63 o 
   9  12  10      161.21      212.27     86.48 o 
  -7  13  10     1124.43     1022.57    157.31 o 
  -6  13  10       77.17      116.57     70.74 o 
  -5  13  10     3141.81     3436.56    177.95 o 
  -4  13  10      473.07      561.19    132.22 o 
  -3  13  10      184.58      209.69     64.55 o 
  -2  13  10     1129.53     1026.71    109.20 o 
  -1  13  10        3.01        5.87     17.62 o 
   0  13  10       10.79       18.71     20.47 o 
   1  13  10      181.57      218.25     46.10 o 
   2  13  10     5545.45     5132.02    260.58 o 
   3  13  10      600.02      720.42    111.92 o 
   4  13  10       61.75       17.15     44.03 o 
   5  13  10      210.78      176.25     73.10 o 
   6  13  10     2762.73     3073.50    156.31 o 
   7  13  10      326.34      283.11     67.39 o 
   8  13  10        1.38        5.72     32.59 o 
   9  13  10      560.12      629.94    108.92 o 
  -6  14  10     4192.76     4227.27    273.88 o 
  -5  14  10     3789.95     3601.22    155.30 o 
  -4  14  10      587.75      626.74     50.40 o 
  -3  14  10     1584.12     1497.78    147.73 o 
  -2  14  10     2532.37     2585.99    184.61 o 
  -1  14  10      345.26      269.87     37.91 o 
   0  14  10      144.90      143.03     39.27 o 
   1  14  10     4649.14     4658.37    231.71 o 
   2  14  10      105.96      129.08     88.91 o 
   3  14  10      347.38      383.94    108.21 o 
   4  14  10       15.99       44.24     41.22 o 
   5  14  10      990.01     1145.05    133.81 o 
   6  14  10      274.12      331.63     67.93 o 
   7  14  10        6.43       43.55     40.57 o 
   8  14  10      785.01      975.14     97.15 o 
  -5  15  10      241.53      325.03     76.90 o 
  -4  15  10       17.70      -12.95     12.95 o 
  -3  15  10     1152.67     1142.18     73.44 o 
  -2  15  10      859.67      735.29     61.98 o 
  -1  15  10     1872.61     1630.25    140.37 o 
   0  15  10     1408.64     1509.69    177.20 o 
   1  15  10      211.04      132.05     33.33 o 
   2  15  10     1763.51     1730.30     74.79 o 
   3  15  10      231.21      227.99     79.23 o 
   4  15  10       57.25       79.98     55.76 o 
   5  15  10     5250.84     5527.80    159.08 o 
   6  15  10        0.59       43.10     43.17 o 
   7  15  10     1088.18     1035.56    321.69 o 
   8  15  10      432.74      200.12     95.63 o 
  -5  16  10      936.62      832.12     86.55 o 
  -4  16  10     1378.41     1432.29    134.94 o 
  -3  16  10     2538.87     2876.10     69.87 o 
  -2  16  10     1030.41     1029.06     64.81 o 
  -1  16  10      108.90       44.85     22.96 o 
   0  16  10     2428.48     2788.87    112.44 o 
   1  16  10      239.90      243.78     28.86 o 
   2  16  10       40.27        8.96     33.98 o 
   3  16  10        0.18      107.06     48.72 o 
   4  16  10     3287.10     4136.83    143.74 o 
   5  16  10      867.45      912.17     91.73 o 
   6  16  10      564.44      348.50     65.32 o 
   7  16  10     1210.66     1559.93    124.88 o 
  -5  17  10      367.35      343.67     71.61 o 
  -4  17  10     1443.51     1223.50     91.34 o 
  -3  17  10       26.28       24.74     27.09 o 
  -2  17  10       79.81       19.81     30.51 o 
  -1  17  10        2.90       -4.72     19.26 o 
   0  17  10      519.00      379.67     57.05 o 
   1  17  10      104.59       27.20     15.32 o 
   2  17  10       55.41       52.40     23.89 o 
   3  17  10      239.22      133.02     55.06 o 
   4  17  10       52.69       38.36     86.27 o 
   5  17  10     3288.52     3504.87    125.26 o 
   6  17  10       79.50       57.70     53.75 o 
   7  17  10      417.81      479.93     86.62 o 
   8  17  10      190.34      185.82    102.77 o 
  -4  18  10        7.59       40.05     32.79 o 
  -3  18  10      280.35      249.83     52.92 o 
  -2  18  10     1968.22     2290.44     76.12 o 
  -1  18  10      514.69      525.03     60.66 o 
   0  18  10       14.67       62.76     45.86 o 
   1  18  10     2866.85     3405.59     71.90 o 
   2  18  10      964.44     1075.85     63.32 o 
   3  18  10      157.65      259.15    114.64 o 
   4  18  10     1347.71     1525.36    124.64 o 
   5  18  10      558.01      716.53    149.66 o 
   6  18  10        8.05       31.40     30.01 o 
   7  18  10      207.76      370.80    169.60 o 
  -3  19  10        1.53       49.86     91.13 o 
  -2  19  10      641.89      649.97     74.15 o 
  -1  19  10      269.82      306.88     54.67 o 
   0  19  10      254.52      216.65     43.61 o 
   1  19  10     2206.17     2110.17     75.22 o 
   2  19  10      674.92      772.11     98.24 o 
   3  19  10      915.01     1266.87    102.32 o 
   4  19  10       31.63       -0.86     52.17 o 
   5  19  10     1018.57      736.11    142.01 o 
   6  19  10       33.11       45.01     67.18 o 
   7  19  10      327.45      521.74     94.91 o 
  -3  20  10      974.14      802.81    161.67 o 
  -2  20  10        4.28       77.83     44.96 o 
  -1  20  10        1.35       -2.65     24.20 o 
   0  20  10     1143.43     1278.15    152.29 o 
   1  20  10      779.62     1015.80    100.19 o 
   2  20  10      139.39       94.88    147.66 o 
   3  20  10      443.70      674.89     95.18 o 
   4  20  10     1049.39     1035.19    119.28 o 
   5  20  10      235.46      371.09     81.02 o 
   6  20  10      186.78      158.94     71.76 o 
  -2  21  10      922.95     1058.58    129.02 o 
  -1  21  10      123.09      205.06     43.45 o 
   0  21  10     1652.74     1843.86    104.93 o 
   1  21  10      307.89      170.36     65.79 o 
   2  21  10      148.93      100.48     64.70 o 
   3  21  10       21.83      112.07     67.61 o 
   4  21  10       18.76       36.14     36.86 o 
   5  21  10      475.16      314.56     76.26 o 
  -1  22  10        0.45        0.70     26.64 o 
   0  22  10      584.48      666.40    166.53 o 
   1  22  10      868.98     1145.95    108.67 o 
   2  22  10        1.94       62.34     48.89 o 
   3  22  10      202.34       68.59     78.62 o 
   4  22  10     1410.53     1909.68    130.03 o 
   2  23  10       21.91      117.55     58.13 o 
  -4 -16  11      114.44      -15.05     32.88 o 
  -3 -16  11       21.55       26.49     28.66 o 
  -2 -16  11      685.14      648.30     67.03 o 
  -1 -16  11      700.13      697.32     63.44 o 
   0 -16  11      549.58      437.85     60.72 o 
  -5 -15  11      879.41      906.84    142.66 o 
  -4 -15  11     1174.92     1265.34    110.61 o 
  -3 -15  11      102.86       68.92     60.14 o 
  -2 -15  11        9.56       52.96     44.90 o 
  -1 -15  11      863.39      876.44     79.31 o 
   0 -15  11      617.13      496.78     60.68 o 
   1 -15  11      110.33       78.79     37.86 o 
   2 -15  11      192.60      102.39     62.22 o 
  -6 -14  11     2088.18     2285.69    126.78 o 
  -5 -14  11     1824.27     2092.26    174.47 o 
  -4 -14  11      152.39       15.30     39.38 o 
  -3 -14  11      367.39      367.59     49.90 o 
  -2 -14  11     1825.24     1678.12     77.66 o 
  -1 -14  11      882.74      596.98     70.24 o 
   0 -14  11      302.94      373.44     62.52 o 
   1 -14  11      577.57      454.06     62.20 o 
   2 -14  11      330.99      220.83     72.18 o 
   3 -14  11      138.93       28.93     35.22 o 
  -6 -13  11       26.66       16.69     31.76 o 
  -5 -13  11     1763.07     2081.09    127.33 o 
  -4 -13  11     2145.78     2344.93    122.01 o 
  -3 -13  11      706.07      769.40     61.00 o 
  -2 -13  11     1458.50     1400.62     90.04 o 
  -1 -13  11     2666.67     2621.07     89.47 o 
   0 -13  11        3.44       31.15     30.95 o 
   1 -13  11      483.10      454.11     89.82 o 
   2 -13  11      857.77      738.85     82.74 o 
   3 -13  11     1793.47     2010.94    161.43 o 
  -7 -12  11       99.20       78.95     40.31 o 
  -6 -12  11      468.13      385.45     73.78 o 
  -5 -12  11     4318.44     4125.34    143.74 o 
  -4 -12  11       43.56       25.42     32.61 o 
  -3 -12  11     1226.85     1229.59     69.98 o 
  -2 -12  11     7344.00     8440.43    192.84 o 
  -1 -12  11      757.83      932.25     77.70 o 
   0 -12  11      200.12      167.33     59.40 o 
   1 -12  11      739.47      628.38     72.01 o 
   2 -12  11     3207.24     3059.46    171.68 o 
   3 -12  11       34.82       57.43     43.65 o 
   4 -12  11      553.01      517.81    113.78 o 
  -7 -11  11        6.32       29.24     32.91 o 
  -6 -11  11      585.42      681.51     84.57 o 
  -5 -11  11      446.13      300.48     93.09 o 
  -4 -11  11     1693.97     1825.88     66.31 o 
  -3 -11  11     1176.36     1232.66     78.62 o 
  -2 -11  11      707.07      735.15     66.23 o 
  -1 -11  11     1696.27     1704.29    116.93 o 
   0 -11  11        4.71       72.75     38.55 o 
   1 -11  11     6459.12     6338.95    177.94 o 
   2 -11  11     7203.29     6780.41    183.03 o 
   3 -11  11     2406.10     2467.34     96.54 o 
   4 -11  11      700.08      618.72    102.51 o 
   5 -11  11       51.22       77.36     50.96 o 
  -8 -10  11      550.83      609.39     82.46 o 
  -7 -10  11       34.95       17.18     37.09 o 
  -6 -10  11     2711.45     3102.71    116.77 o 
  -5 -10  11      162.25      162.27     84.61 o 
  -4 -10  11      529.75      476.23     35.95 o 
  -3 -10  11      381.66      540.54     71.20 o 
  -2 -10  11     2277.84     2107.42     97.25 o 
  -1 -10  11      558.83      704.63     82.34 o 
   0 -10  11     1454.36     1272.72    110.17 o 
   1 -10  11     4342.92     5117.60    133.82 o 
   2 -10  11     8502.60     9012.38    259.24 o 
   3 -10  11      103.45       54.35     51.84 o 
   4 -10  11       60.80       30.45     57.11 o 
   5 -10  11     2639.82     2392.44    185.16 o 
  -8  -9  11      227.07      269.71     71.03 o 
  -7  -9  11       19.58       61.84     42.48 o 
  -6  -9  11       14.37        7.21     39.33 o 
  -5  -9  11       22.79       22.59     17.92 o 
  -4  -9  11     1064.34      897.98     68.75 o 
  -3  -9  11     1380.64     1445.98     68.70 o 
  -2  -9  11      186.83      330.26     58.46 o 
  -1  -9  11     1230.98     1175.92     80.47 o 
   0  -9  11      372.46      276.74     65.31 o 
   1  -9  11      158.82      108.91     48.86 o 
   2  -9  11      819.93      913.58    116.71 o 
   3  -9  11     5138.23     5393.33    224.75 o 
   4  -9  11       17.98       51.97     64.04 o 
   5  -9  11      956.09      825.23    111.32 o 
   6  -9  11     3012.56     2908.96    160.02 o 
  -8  -8  11      146.95      202.97     76.47 o 
  -7  -8  11      104.47      129.60     78.98 o 
  -6  -8  11      172.06      146.69     60.88 o 
  -5  -8  11     2126.80     2146.49    102.64 o 
  -4  -8  11     1810.57     1791.46     73.12 o 
  -3  -8  11      164.53      145.31     31.24 o 
  -2  -8  11     4282.20     4089.78    110.05 o 
  -1  -8  11       68.97       24.16     35.15 o 
   0  -8  11     1700.01     1849.09    126.63 o 
   1  -8  11     2257.30     2158.94     85.51 o 
   2  -8  11     5749.52     5609.17    170.56 o 
   3  -8  11     1197.68     1439.54    112.20 o 
   4  -8  11       76.46       76.99     56.01 o 
   5  -8  11     3251.61     3351.61    132.24 o 
   6  -8  11      653.66      647.93    121.79 o 
  -8  -7  11       83.19      117.57     51.52 o 
  -7  -7  11      352.39      152.64     59.89 o 
  -6  -7  11       34.82       47.27     54.02 o 
  -5  -7  11      729.38      887.29    122.31 o 
  -4  -7  11        7.55       29.99     24.16 o 
  -3  -7  11      491.65      415.37     47.56 o 
  -2  -7  11     2863.70     2819.72     89.97 o 
  -1  -7  11      558.68      604.12     45.74 o 
   0  -7  11      242.77      104.23     33.55 o 
   1  -7  11      363.43      389.77     55.01 o 
   2  -7  11      215.98      249.67     73.79 o 
   3  -7  11       33.04       12.24     39.52 o 
   4  -7  11      128.30       67.73     47.74 o 
   5  -7  11      764.84      890.95     96.58 o 
   6  -7  11     1893.91     1927.67     90.34 o 
  -9  -6  11     3539.86     3267.33    139.49 o 
  -8  -6  11       98.58       94.99     61.75 o 
  -7  -6  11       28.17       75.36     51.88 o 
  -6  -6  11     2660.72     2532.14    123.07 o 
  -5  -6  11     3663.79     4186.61    252.01 o 
  -4  -6  11      874.86      918.78     36.30 o 
  -3  -6  11     6927.82     7346.21    185.10 o 
  -2  -6  11     6510.92     7222.88    145.56 o 
  -1  -6  11     3161.24     3437.57    109.43 o 
   0  -6  11      901.63     1072.37     73.11 o 
   1  -6  11     7059.08     7264.77    171.73 o 
   2  -6  11        1.71      -24.34     42.35 o 
   3  -6  11      894.94      848.04     63.82 o 
   4  -6  11      721.93      702.81     82.36 o 
   5  -6  11        3.09        8.44     39.76 o 
   6  -6  11       54.64       71.78     43.02 o 
   7  -6  11       63.93       51.74     76.04 o 
  -9  -5  11       23.23       36.60     32.10 o 
  -8  -5  11       62.16       21.54     57.53 o 
  -7  -5  11     2036.18     1965.55    104.87 o 
  -6  -5  11     2028.33     2363.25    220.56 o 
  -5  -5  11     1756.64     1905.03    105.82 o 
  -4  -5  11       51.78       25.90     26.08 o 
  -3  -5  11      657.49      872.63     60.64 o 
  -2  -5  11      154.96      173.56     35.28 o 
  -1  -5  11     1557.37     1494.80    122.82 o 
   0  -5  11      455.58      493.14     46.61 o 
   1  -5  11     2224.40     2019.23    142.94 o 
   2  -5  11    14255.20    13779.72    286.24 o 
   3  -5  11     2056.46     2104.42    161.95 o 
   4  -5  11      463.65      472.13     42.59 o 
   5  -5  11      197.73      107.43     65.14 o 
   6  -5  11      149.87      104.90     60.93 o 
   7  -5  11        8.36       48.03     59.75 o 
  -9  -4  11     1332.31     1133.92    150.30 o 
  -8  -4  11     1025.59      818.47     86.91 o 
  -7  -4  11     2204.06     2245.89    123.93 o 
  -6  -4  11     5585.01     6237.55    166.49 o 
  -5  -4  11        1.42       78.18     52.82 o 
  -4  -4  11       14.43       21.99     11.73 o 
  -3  -4  11     1360.27     1133.99     55.79 o 
  -2  -4  11    16748.08    17476.85    178.66 o 
  -1  -4  11        0.19       21.14     20.93 o 
   0  -4  11       23.71       23.42     29.13 o 
   1  -4  11    13567.43    13570.88    188.60 o 
   2  -4  11     2495.60     2437.22     90.22 o 
   3  -4  11      239.69      512.91    146.51 o 
   4  -4  11     7512.87     8352.94    284.62 o 
   5  -4  11     4540.52     5142.36    218.27 o 
   6  -4  11      780.20      926.08    134.36 o 
   7  -4  11       74.33       61.87     77.19 o 
  -9  -3  11     1157.96      978.57    142.79 o 
  -8  -3  11      730.74      606.26     85.45 o 
  -7  -3  11     2388.13     2382.97    125.07 o 
  -6  -3  11     5240.48     5979.66    185.88 o 
  -5  -3  11       54.78       56.71     45.32 o 
  -4  -3  11     1788.87     1844.53     58.60 o 
  -3  -3  11     6618.80     6479.44    123.34 o 
  -2  -3  11      701.64      405.53     41.62 o 
  -1  -3  11      146.20       56.47     20.21 o 
   0  -3  11      402.96      317.87     42.70 o 
   1  -3  11      461.09      599.48     44.47 o 
   2  -3  11     2482.10     2735.59     92.25 o 
   3  -3  11      367.18      231.12     47.20 o 
   4  -3  11        4.24       17.26     19.71 o 
   5  -3  11     2485.13     2231.48    117.98 o 
   6  -3  11      835.78      768.06    111.99 o 
   7  -3  11     1161.87     1024.05     86.35 o 
   8  -3  11       97.88       30.87     30.75 o 
  -9  -2  11     1664.26     1727.30    208.98 o 
  -8  -2  11      184.50      201.18     48.61 o 
  -7  -2  11      556.81      534.94     70.04 o 
  -6  -2  11     4234.43     4453.29    205.45 o 
  -5  -2  11      179.21      150.04     47.24 o 
  -4  -2  11       81.87       43.53     16.97 o 
  -3  -2  11     7259.96     7009.37    133.17 o 
  -2  -2  11    13178.44    15208.37    148.47 o 
  -1  -2  11       47.86       59.69     20.50 o 
   0  -2  11     4776.91     4504.80     91.11 o 
   1  -2  11    10083.57    10009.40    131.51 o 
   2  -2  11     3016.97     2928.03     95.40 o 
   3  -2  11       96.32       68.14     30.97 o 
   4  -2  11     1290.45     1156.78     90.37 o 
   5  -2  11     7274.27     7331.65    164.25 o 
   6  -2  11       91.43      156.05     68.70 o 
   7  -2  11     1204.77     1094.51    115.43 o 
   8  -2  11     1222.55     1461.59    166.96 o 
  -9  -1  11      245.82      369.93    100.49 o 
  -8  -1  11      399.14      425.94    115.28 o 
  -7  -1  11     2009.08     1973.21    125.47 o 
  -6  -1  11      781.64      808.21     95.47 o 
  -5  -1  11     1908.50     1860.25     95.65 o 
  -4  -1  11    17766.48    18458.04    231.42 o 
  -3  -1  11     6448.69     7047.90    109.59 o 
  -2  -1  11     4318.71     3994.94     62.47 o 
  -1  -1  11      555.85      428.24     52.46 o 
   0  -1  11       75.90       49.00     24.90 o 
   1  -1  11     1106.60      901.36     49.84 o 
   2  -1  11      228.00      206.44     35.36 o 
   3  -1  11      458.98      363.25     60.57 o 
   4  -1  11       73.76       33.18     19.30 o 
   5  -1  11     3011.60     2836.73     78.61 o 
   6  -1  11      637.68      778.80     91.92 o 
   7  -1  11      643.16      700.87     85.54 o 
   8  -1  11       35.97       48.12     30.02 o 
  -8   0  11      276.34      196.65     45.51 o 
  -7   0  11       25.19       46.17     52.75 o 
  -6   0  11    11025.77    11801.01    243.51 o 
  -5   0  11     2341.61     2421.99     87.69 o 
  -4   0  11     3014.49     3814.27     87.83 o 
  -3   0  11     8126.48     8076.13     79.44 o 
  -2   0  11     1041.93     1296.27     42.74 o 
  -1   0  11      189.24      237.31     31.20 o 
   0   0  11      708.58      550.19     41.36 o 
   1   0  11    18272.45    18255.25    175.95 o 
   2   0  11      306.26      429.27     35.17 o 
   3   0  11     1716.97     1584.88    147.19 o 
   4   0  11     5028.89     5349.55    168.69 o 
   5   0  11      557.93      515.02     79.18 o 
   6   0  11     2050.02     2014.00    146.21 o 
   7   0  11     1600.94     1531.23    120.84 o 
   8   0  11     1836.50     2070.87    132.51 o 
  -9   1  11       15.09       88.48     83.62 o 
  -8   1  11       19.84       26.02     68.04 o 
  -7   1  11     6895.26     6887.35    151.00 o 
  -6   1  11     1354.13     1296.04     77.53 o 
  -5   1  11      693.92      631.17     28.37 o 
  -4   1  11    11302.58    10939.04    144.78 o 
  -3   1  11     1929.65     1809.37     46.73 o 
  -2   1  11     6571.67     6033.70     99.42 o 
  -1   1  11     5852.72     5319.29     88.94 o 
   0   1  11    13515.18    12252.92    160.55 o 
   1   1  11     2485.31     2311.66    108.28 o 
   2   1  11      975.77     1246.94     59.49 o 
   3   1  11     3218.13     2963.90    100.24 o 
   4   1  11      348.27      382.76     65.94 o 
   5   1  11      734.53      691.63     90.01 o 
   6   1  11      375.42      345.92     89.34 o 
   7   1  11       97.40       35.38     76.90 o 
   8   1  11      913.45      803.13    132.70 o 
  -9   2  11       66.92      189.11     99.34 o 
  -8   2  11      195.88      204.55     83.19 o 
  -7   2  11     6324.57     6373.10    167.38 o 
  -6   2  11     1030.51      978.93     75.69 o 
  -5   2  11      251.85      298.35     27.26 o 
  -4   2  11     1451.89     1396.50     47.48 o 
  -3   2  11     9513.52     8790.28    150.69 o 
  -2   2  11    11873.69    12203.03    137.05 o 
  -1   2  11     1932.11     1601.33     49.89 o 
   0   2  11      622.22      816.50     43.86 o 
   1   2  11    15847.69    15335.81    195.07 o 
   2   2  11        5.23       32.03     25.36 o 
   3   2  11     5910.31     5502.96    140.22 o 
   4   2  11    12483.34    13104.71    208.80 o 
   5   2  11     3276.83     3575.54    189.10 o 
   6   2  11      978.48     1027.89    132.65 o 
   7   2  11     4451.22     4268.08    175.93 o 
   8   2  11     4337.48     4820.71    147.49 o 
   9   2  11        7.61        6.50     27.36 o 
  -9   3  11      539.33      707.99    106.63 o 
  -8   3  11     1124.33     1091.50    135.79 o 
  -7   3  11     3509.81     3443.39    104.49 o 
  -6   3  11       70.02       50.00     18.95 o 
  -5   3  11        6.02       25.84     14.88 o 
  -4   3  11      143.70      116.39     23.05 o 
  -3   3  11     2286.66     2382.77     75.88 o 
  -2   3  11      522.94      492.13     40.08 o 
  -1   3  11     6457.74     5368.85     89.33 o 
   0   3  11     1834.34     1688.18     57.87 o 
   1   3  11     4568.14     4658.94     91.99 o 
   2   3  11     5799.33     5507.80    105.12 o 
   3   3  11       16.70       -9.27     18.68 o 
   4   3  11     4275.14     3902.33    119.72 o 
   5   3  11     2848.64     2906.43    193.11 o 
   6   3  11      586.83      481.57     82.33 o 
   7   3  11     2082.42     2408.85    126.65 o 
   8   3  11      292.67      158.97    103.92 o 
   9   3  11      118.42      139.42     54.45 o 
  -9   4  11       19.26       15.44     52.75 o 
  -8   4  11      159.24      313.47    115.78 o 
  -7   4  11     1866.15     1940.23     99.42 o 
  -6   4  11     1555.53     1457.99     67.69 o 
  -5   4  11        0.12       50.81     19.29 o 
  -4   4  11       12.36        7.48     12.63 o 
  -3   4  11    19977.73    20780.90    242.73 o 
  -2   4  11     6165.77     6141.98    115.97 o 
  -1   4  11    12352.88    11074.89    179.91 o 
   0   4  11     5635.63     6137.54    119.23 o 
   1   4  11    17323.90    17977.53    190.93 o 
   2   4  11     1497.54     1428.52     51.12 o 
   3   4  11       75.42       56.46     25.42 o 
   4   4  11     5075.67     4799.58    154.67 o 
   5   4  11     2263.53     2049.88     81.51 o 
   6   4  11       99.92      133.19     53.42 o 
   7   4  11      329.68      447.67     62.80 o 
   8   4  11     3086.78     3199.35    154.77 o 
   9   4  11      222.73      252.60     64.25 o 
  -8   5  11     3283.94     3832.54    215.84 o 
  -7   5  11     4766.77     4588.95    396.16 o 
  -6   5  11      498.78      378.03     33.01 o 
  -5   5  11      577.84      564.69     31.51 o 
  -4   5  11     9690.03     9508.45    238.67 o 
  -3   5  11      918.31      951.95     44.57 o 
  -2   5  11       39.21       14.57     16.05 o 
  -1   5  11      605.85      645.84     39.18 o 
   0   5  11     1783.80     1724.41     49.04 o 
   1   5  11      236.61      226.81     31.30 o 
   2   5  11       21.14        5.60     20.25 o 
   3   5  11     4380.29     4230.59     93.66 o 
   4   5  11      455.03      370.50     42.60 o 
   5   5  11      496.23      332.88     61.28 o 
   6   5  11       24.16      -14.15     29.09 o 
   7   5  11     1780.20     1930.75    113.64 o 
   8   5  11        0.54       -7.11     17.99 o 
   9   5  11      864.53      729.14     82.30 o 
  -8   6  11      475.35      438.12    148.37 o 
  -7   6  11      403.17      314.59     61.09 o 
  -6   6  11      427.88      386.97     32.82 o 
  -5   6  11      421.61      398.45     35.14 o 
  -4   6  11     3970.29     3528.55    100.99 o 
  -3   6  11       11.19       31.17     42.75 o 
  -2   6  11      640.43     1085.02     50.16 o 
  -1   6  11     4812.83     4749.64     92.14 o 
   0   6  11    15847.27    14406.72    158.71 o 
   1   6  11     4100.94     3810.96     75.10 o 
   2   6  11       19.88       74.05     25.42 o 
   3   6  11     3009.31     3234.57    101.01 o 
   4   6  11     1221.70      978.45    116.21 o 
   5   6  11      157.04      119.94     34.73 o 
   6   6  11     3561.59     3488.78    263.33 o 
   7   6  11      338.73      175.62     48.96 o 
   8   6  11     1255.72     1203.14     60.01 o 
   9   6  11       24.68       28.89     21.95 o 
  -8   7  11     1631.83     1687.17    138.51 o 
  -7   7  11     1799.42     1731.47     89.92 o 
  -6   7  11        0.15        3.42     28.22 o 
  -5   7  11      426.39      395.90     48.56 o 
  -4   7  11     6951.75     6675.26    130.44 o 
  -3   7  11     1153.72      924.10     47.99 o 
  -2   7  11      875.82      788.43     44.58 o 
  -1   7  11      173.89       30.87     22.30 o 
   0   7  11     7899.35     6998.26    115.04 o 
   1   7  11       27.36       18.56     12.82 o 
   2   7  11       28.60       36.56     25.03 o 
   3   7  11      634.72      428.14     33.72 o 
   4   7  11     1862.24     1839.74    105.27 o 
   5   7  11      609.67      449.55     58.76 o 
   6   7  11      137.47      100.05     25.20 o 
   7   7  11        1.08       40.25     26.64 o 
   8   7  11       10.32       49.37     20.72 o 
   9   7  11      112.18       91.11     83.26 o 
  -8   8  11        0.05       -8.85     21.63 o 
  -7   8  11     1614.77     1552.40    104.70 o 
  -6   8  11        3.89       43.51     62.47 o 
  -5   8  11      713.40      723.27     87.90 o 
  -4   8  11       34.17       35.39     21.79 o 
  -3   8  11     6259.95     6217.23    276.31 o 
  -2   8  11        0.47       96.03     32.89 o 
  -1   8  11      686.16      627.06     40.43 o 
   0   8  11     1828.25     1620.13     49.08 o 
   1   8  11    12276.80    13518.45    264.21 o 
   2   8  11     7875.03     9602.60    154.47 o 
   3   8  11      821.88      936.20     46.31 o 
   4   8  11     4722.99     4999.09    132.74 o 
   5   8  11       28.02       26.92     21.00 o 
   6   8  11      265.42      286.53     32.05 o 
   7   8  11     2922.73     3142.21     92.20 o 
   8   8  11     1002.89      934.29     47.62 o 
   9   8  11       22.43      -20.44     29.30 o 
  -8   9  11      877.94      806.76    111.99 o 
  -7   9  11     1266.47     1101.08    103.30 o 
  -6   9  11      543.37      465.80     65.45 o 
  -5   9  11       11.41       16.64     26.10 o 
  -4   9  11     2924.66     2752.50    141.33 o 
  -3   9  11      956.50     1021.60    119.78 o 
  -2   9  11      274.83      213.64     43.37 o 
  -1   9  11     2522.19     2000.15     67.82 o 
   0   9  11     9989.81     9087.28    134.62 o 
   1   9  11       32.15       32.89     12.65 o 
   2   9  11    10300.76    10143.78    269.82 o 
   3   9  11     2767.40     2566.09     78.41 o 
   4   9  11       64.24       71.24     18.52 o 
   5   9  11      585.85      462.45     29.61 o 
   6   9  11     2107.75     2172.28     73.04 o 
   7   9  11      399.11      360.34     55.11 o 
   8   9  11      258.82      173.32     44.51 o 
   9   9  11       84.78       88.94     42.45 o 
  -7  10  11     1425.69     1367.46    110.57 o 
  -6  10  11      342.72      301.64     69.27 o 
  -5  10  11     1401.32     1344.24     97.06 o 
  -4  10  11     9661.74    10569.68    251.98 o 
  -3  10  11    12894.27    15068.30    429.54 o 
  -2  10  11        5.44       47.82     24.33 o 
  -1  10  11      620.28      495.66     47.08 o 
   0  10  11     6866.43     6744.06    180.97 o 
   1  10  11       86.55       35.31     21.80 o 
   2  10  11       26.90        0.84      8.16 o 
   3  10  11       18.17        3.12      7.09 o 
   4  10  11     2241.91     1938.22     60.71 o 
   5  10  11       17.95       46.66     15.36 o 
   6  10  11       96.26      154.95     33.88 o 
   7  10  11     1564.33     1490.19     61.31 o 
   8  10  11     3122.70     3728.27    120.74 o 
   9  10  11      716.26      477.19     53.91 o 
  -7  11  11     1396.55     1225.35    121.26 o 
  -6  11  11     1042.15      911.61    102.15 o 
  -5  11  11     2120.27     1891.14    145.16 o 
  -4  11  11     3989.57     3754.55    269.18 o 
  -3  11  11      236.54      244.69     72.23 o 
  -2  11  11      409.63      384.04     66.77 o 
  -1  11  11     2727.07     2516.83     90.81 o 
   0  11  11       98.99       26.11     18.94 o 
   1  11  11       87.20       46.99     36.67 o 
   2  11  11    13390.66    14295.67    402.24 o 
   3  11  11     5183.45     4957.78    169.96 o 
   4  11  11      718.54      637.09    102.92 o 
   5  11  11      925.39      735.79     61.23 o 
   6  11  11      319.25      350.06     75.12 o 
   7  11  11     1099.56     1524.30    270.30 o 
   8  11  11      497.32      442.26    144.16 o 
   9  11  11      103.06       66.71     81.91 o 
  -7  12  11     1287.31     1243.26    139.39 o 
  -6  12  11      721.01      732.84     96.49 o 
  -5  12  11     1331.64     1410.63    126.52 o 
  -4  12  11      965.83     1013.70    155.70 o 
  -3  12  11        7.68      110.19     59.14 o 
  -2  12  11      443.00      628.58     81.91 o 
  -1  12  11        9.87       35.29     32.52 o 
   0  12  11     2529.75     2667.52    116.42 o 
   1  12  11      276.48      216.87     28.92 o 
   2  12  11      877.36      738.08    227.13 o 
   3  12  11     1415.94     1258.88    135.51 o 
   4  12  11      509.40      483.86    100.20 o 
   5  12  11     1474.51     1444.85    150.09 o 
   6  12  11      482.94      469.61     76.68 o 
   7  12  11     1161.71     1196.97     87.96 o 
   8  12  11      364.18      321.69     65.64 o 
   9  12  11       80.36       62.75     62.18 o 
  -6  13  11        1.38       -1.61     35.07 o 
  -5  13  11      460.51      496.46     83.39 o 
  -4  13  11     9697.63    11040.84    275.04 o 
  -3  13  11        3.14        3.35     61.18 o 
  -2  13  11      389.02      464.40     77.32 o 
  -1  13  11     4626.75     4526.51    136.95 o 
   0  13  11       32.16       17.58     14.92 o 
   1  13  11      104.94       76.65     20.22 o 
   2  13  11     3216.45     3202.59    271.02 o 
   3  13  11     1444.93     1656.26    133.65 o 
   4  13  11      239.75      192.97    102.20 o 
   5  13  11        4.03      137.80     92.91 o 
   6  13  11     1718.65     1840.22     92.99 o 
   7  13  11       24.58       62.18     45.88 o 
   8  13  11        1.67       73.19     66.90 o 
  -6  14  11       14.40       73.04     41.83 o 
  -5  14  11      306.57      265.59     83.84 o 
  -4  14  11      107.60      140.23     68.90 o 
  -3  14  11       13.73       11.69     33.31 o 
  -2  14  11      160.86      210.01     53.73 o 
  -1  14  11       19.04      -11.72     15.76 o 
   0  14  11     2202.74     2089.84    108.68 o 
   1  14  11       34.36       45.40     46.67 o 
   2  14  11      736.87      689.90     44.60 o 
   3  14  11     3868.18     4207.48    239.43 o 
   4  14  11     2712.11     2922.44    259.15 o 
   5  14  11      952.53      873.26    135.58 o 
   6  14  11      673.25      612.54     85.14 o 
   7  14  11     1552.95     1459.65     92.60 o 
   8  14  11       29.64       11.90     27.90 o 
  -6  15  11      633.78      593.85    136.29 o 
  -5  15  11      976.72      824.35    114.76 o 
  -4  15  11     1082.25     1057.95    115.64 o 
  -3  15  11       52.33       14.12     25.04 o 
  -2  15  11      217.07      147.77     57.37 o 
  -1  15  11     3408.31     3850.81    227.92 o 
   0  15  11      755.01      664.20     51.22 o 
   1  15  11       55.05       17.91     15.35 o 
   2  15  11       58.65      292.23     70.40 o 
   3  15  11    11335.57    14178.49    477.42 o 
   4  15  11       66.87       45.40     56.53 o 
   5  15  11      582.36      496.83     79.31 o 
   6  15  11     4064.15     4938.71    236.64 o 
   7  15  11      130.97      134.69     64.24 o 
   8  15  11      137.77       52.09     43.91 o 
  -5  16  11      896.35      911.39    137.94 o 
  -4  16  11       58.05      100.06     85.76 o 
  -3  16  11     1702.15     1818.81    159.57 o 
  -2  16  11     1022.75     1035.50    145.30 o 
  -1  16  11      303.65      292.97     57.12 o 
   0  16  11      656.30      563.91     78.87 o 
   1  16  11      514.03      508.98     40.00 o 
   2  16  11       74.64       87.68     13.77 o 
   3  16  11     4887.82     5170.81    155.03 o 
   4  16  11      424.75      505.84     91.48 o 
   5  16  11      334.55      259.66     74.83 o 
   6  16  11       10.04      -15.71     29.93 o 
   7  16  11     1313.09     1167.47    101.20 o 
   8  16  11       10.39        6.58     32.73 o 
  -5  17  11     3070.39     3337.89    152.04 o 
  -4  17  11      371.94      383.85     71.63 o 
  -3  17  11       34.25       11.00     19.08 o 
  -2  17  11     1604.11     1752.43     69.20 o 
  -1  17  11     1475.13     1412.64     67.65 o 
   0  17  11      195.69      111.00     25.76 o 
   1  17  11       15.26       20.31     15.87 o 
   2  17  11     7943.86     9857.48    535.98 o 
   3  17  11     2182.04     2478.76    163.74 o 
   4  17  11       14.95       55.19     56.96 o 
   5  17  11      376.45      566.82     91.75 o 
   6  17  11     1564.12     1810.06    108.28 o 
   7  17  11      714.34     1137.70    157.38 o 
  -4  18  11        3.44       34.45     72.61 o 
  -3  18  11       70.24       22.58     23.22 o 
  -2  18  11      362.68      427.74     59.56 o 
  -1  18  11      524.55      524.30     55.59 o 
   0  18  11      747.31      991.52     73.87 o 
   1  18  11      413.33      500.61    107.18 o 
   2  18  11      593.29      325.33     24.30 o 
   3  18  11     1948.19     1804.54    132.22 o 
   4  18  11        0.87       41.23     61.32 o 
   5  18  11       63.72       -4.52     36.30 o 
   6  18  11      333.79      135.90     60.83 o 
   7  18  11      593.08      471.26    118.93 o 
  -3  19  11        3.61       56.26     43.40 o 
  -2  19  11      504.14      467.99     55.55 o 
  -1  19  11     3590.64     4102.67    105.52 o 
   0  19  11      806.36     1023.52     60.25 o 
   1  19  11      213.33      223.07     40.60 o 
   2  19  11      692.60      678.87    104.81 o 
   3  19  11     1813.16     2414.16    223.99 o 
   4  19  11       19.22       65.79     43.27 o 
   5  19  11      375.66      576.96    120.29 o 
   6  19  11      491.88      526.97     84.67 o 
   7  19  11       29.24        7.49     28.56 o 
  -3  20  11        3.45       57.42     44.08 o 
  -2  20  11     2190.82     2201.78    241.92 o 
  -1  20  11      133.09       79.01     37.64 o 
   0  20  11      488.35      335.54     63.16 o 
   1  20  11      277.29      341.15     74.08 o 
   2  20  11      431.21      613.83     98.81 o 
   3  20  11      569.21      458.22     84.56 o 
   4  20  11       15.17       66.19     55.05 o 
   5  20  11       22.22       61.67    118.64 o 
   6  20  11      845.58      823.16    114.92 o 
  -2  21  11      496.79      682.02     75.54 o 
  -1  21  11     1633.04     1838.88    120.17 o 
   0  21  11      404.29      374.54     97.99 o 
   1  21  11       59.23       39.45     56.18 o 
   2  21  11     1041.31     1115.28    118.73 o 
   3  21  11      196.32      187.54     84.48 o 
   4  21  11      100.86       93.99     73.11 o 
   5  21  11      359.66      611.64     94.25 o 
   0  22  11      250.62      220.05     58.88 o 
   1  22  11       23.41       77.19     45.02 o 
   2  22  11        1.01       49.63     44.02 o 
   3  22  11      293.12      170.66     74.97 o 
   4  22  11       74.55       81.48     90.34 o 
   2  23  11     1669.40     2197.11    130.78 o 
  -2 -16  12      240.14      181.56     47.26 o 
  -1 -16  12       27.94       80.56     37.11 o 
  -4 -15  12     3702.79     4354.03    181.11 o 
  -3 -15  12      511.86      386.01    111.64 o 
  -2 -15  12      940.20      799.05     64.26 o 
  -1 -15  12      120.04      137.13     44.97 o 
   0 -15  12      781.35      531.52     69.53 o 
   1 -15  12        0.02       24.77     24.06 o 
  -5 -14  12      343.43      340.89     75.45 o 
  -4 -14  12      450.58      461.13     75.14 o 
  -3 -14  12     1685.46     1804.61    124.80 o 
  -2 -14  12      417.88      341.61     57.70 o 
  -1 -14  12       16.58        8.72     27.66 o 
   0 -14  12      663.50      456.49     71.26 o 
   1 -14  12     1094.28      907.59     73.19 o 
   2 -14  12      235.19       76.21     49.75 o 
  -6 -13  12       10.01       47.60     40.83 o 
  -5 -13  12        0.95        9.66     59.68 o 
  -4 -13  12     2698.75     2508.55    141.15 o 
  -3 -13  12     1338.18     1118.04     76.87 o 
  -2 -13  12        3.02       39.65     28.80 o 
  -1 -13  12      959.33     1144.74     74.37 o 
   0 -13  12     3615.68     3525.41    171.61 o 
   1 -13  12       10.65      -28.03     28.03 o 
   2 -13  12      221.28      124.52     65.53 o 
   3 -13  12     1578.65     1427.43    114.95 o 
  -7 -12  12      579.77      642.47     78.72 o 
  -6 -12  12      398.66      455.06     76.49 o 
  -5 -12  12       82.63       -7.84     64.97 o 
  -4 -12  12       23.63      109.49     90.77 o 
  -3 -12  12     3599.03     3780.14     83.43 o 
  -2 -12  12     4204.04     4308.28    124.73 o 
  -1 -12  12      149.07      115.02     48.74 o 
   0 -12  12       70.02      129.21     53.01 o 
   1 -12  12     5341.53     5794.86    120.43 o 
   2 -12  12      141.27       59.24    106.21 o 
   3 -12  12      283.31      195.46     67.61 o 
   4 -12  12     3714.80     3864.02    163.64 o 
  -7 -11  12     2912.82     2916.89    137.80 o 
  -6 -11  12       19.26       24.30     33.24 o 
  -5 -11  12       33.77       30.00     55.14 o 
  -4 -11  12      811.62      679.61     57.55 o 
  -3 -11  12     1157.30     1209.94     84.14 o 
  -2 -11  12     1472.37     1641.42     79.36 o 
  -1 -11  12      358.91      168.27    137.08 o 
   0 -11  12     4507.94     4523.26    149.37 o 
   1 -11  12      242.27      220.68     52.84 o 
   2 -11  12       99.60      121.61     89.62 o 
   3 -11  12     2872.28     3357.27    113.50 o 
   4 -11  12      689.88      892.01    148.30 o 
  -7 -10  12     1247.40     1093.16    105.23 o 
  -6 -10  12        7.32      146.64     66.61 o 
  -5 -10  12      962.92      981.95    132.01 o 
  -4 -10  12      715.61      602.05     51.87 o 
  -3 -10  12     1802.95     1605.57     72.23 o 
  -2 -10  12     1883.99     2102.03    129.96 o 
  -1 -10  12       74.29       15.36     33.07 o 
   0 -10  12     3578.03     3711.45    120.11 o 
   1 -10  12      275.60      234.07     52.79 o 
   2 -10  12      851.17     1154.65     90.76 o 
   3 -10  12        1.30        5.36     46.37 o 
   4 -10  12     3670.74     3576.64    139.56 o 
   5 -10  12     2124.51     2178.85    132.48 o 
  -8  -9  12     1922.18     1980.62    133.94 o 
  -7  -9  12      166.87      132.08     84.19 o 
  -6  -9  12     1090.47      927.30     91.65 o 
  -5  -9  12     2319.72     2508.48    127.65 o 
  -4  -9  12      481.26      450.17     38.55 o 
  -3  -9  12      601.25      475.08     71.34 o 
  -2  -9  12     1238.66     1419.47     97.27 o 
  -1  -9  12    12759.96    12806.00    265.69 o 
   0  -9  12        4.39        4.75     39.66 o 
   1  -9  12     1341.24     1303.23    112.20 o 
   2  -9  12      465.02      395.12     74.69 o 
   3  -9  12     5758.49     5413.20    197.42 o 
   4  -9  12      235.01      257.68     88.48 o 
   5  -9  12       68.30       35.38    115.21 o 
  -8  -8  12      172.23      170.42     57.36 o 
  -7  -8  12      132.77      153.14     61.97 o 
  -6  -8  12     1356.77     1481.31    105.67 o 
  -5  -8  12       83.92       45.24     29.90 o 
  -4  -8  12       70.33       51.72     20.31 o 
  -3  -8  12     1394.15     1370.95     62.18 o 
  -2  -8  12     1164.47      892.45     46.26 o 
  -1  -8  12     1076.93     1249.88    100.25 o 
   0  -8  12     4187.39     4194.89    195.91 o 
   1  -8  12     4171.02     3635.12    140.82 o 
   2  -8  12        9.87       49.01     45.16 o 
   3  -8  12     3895.46     3821.72    169.31 o 
   4  -8  12     3116.18     3575.17    161.21 o 
   5  -8  12      278.29      243.00     81.37 o 
   6  -8  12      267.01      288.87     74.71 o 
  -8  -7  12      679.65      662.35    123.64 o 
  -7  -7  12     2976.45     2837.51    111.31 o 
  -6  -7  12       81.68       44.63     46.84 o 
  -5  -7  12     3504.77     3191.73    135.06 o 
  -4  -7  12     3359.83     3575.38    122.25 o 
  -3  -7  12      722.30      665.06     40.91 o 
  -2  -7  12      513.47      638.38     47.41 o 
  -1  -7  12     9869.81    10980.11    183.23 o 
   0  -7  12    12865.74    14012.48    217.92 o 
   1  -7  12     6761.93     6850.45    167.88 o 
   2  -7  12       81.05       85.99     68.48 o 
   3  -7  12     4122.55     4066.89    142.06 o 
   4  -7  12      484.12      675.71    108.30 o 
   5  -7  12       23.65      103.46     64.17 o 
   6  -7  12      915.60      947.11     94.16 o 
  -8  -6  12      283.63      351.99     64.36 o 
  -7  -6  12     1852.73     2220.37    106.19 o 
  -6  -6  12      149.81      164.01     77.96 o 
  -5  -6  12     3294.80     3745.06    199.12 o 
  -4  -6  12     3137.13     2883.15     44.45 o 
  -3  -6  12     1738.22     1475.08     83.11 o 
  -2  -6  12       21.07       -7.27     17.44 o 
  -1  -6  12     1105.43     1127.22     60.56 o 
   0  -6  12    10704.66    10508.68    196.71 o 
   1  -6  12      558.72      485.72    123.50 o 
   2  -6  12      135.94       66.00     50.61 o 
   3  -6  12     1818.01     1685.17    103.61 o 
   4  -6  12        5.75      -28.10     43.31 o 
   5  -6  12       51.81       21.35     40.49 o 
   6  -6  12       93.93       37.74     37.69 o 
   7  -6  12     3706.75     3672.85    156.61 o 
  -8  -5  12     3031.20     3062.72    105.24 o 
  -7  -5  12     4310.95     4568.18    154.85 o 
  -6  -5  12      184.09      125.93    109.64 o 
  -5  -5  12     1403.45     1237.77    112.07 o 
  -4  -5  12     4725.86     4831.24    121.32 o 
  -3  -5  12     8024.81     8671.88    169.66 o 
  -2  -5  12      360.65      404.32     39.52 o 
  -1  -5  12    12186.50    12277.34    170.80 o 
   0  -5  12      521.87      454.16     55.39 o 
   1  -5  12      377.42      287.31     66.28 o 
   2  -5  12     1874.63     1746.57    122.86 o 
   3  -5  12     2549.87     2513.27     95.13 o 
   4  -5  12     1292.28     1029.97    124.64 o 
   5  -5  12     1311.20     1065.16     82.85 o 
   6  -5  12     1144.98     1254.83    118.85 o 
   7  -5  12      344.16      260.87     81.19 o 
  -9  -4  12     2007.47     1878.22    250.15 o 
  -8  -4  12      185.98      220.61     70.91 o 
  -7  -4  12      105.46       67.97     52.94 o 
  -6  -4  12        5.31       48.30     39.13 o 
  -5  -4  12     1356.64     1620.83    110.97 o 
  -4  -4  12     4905.95     5055.20    125.47 o 
  -3  -4  12     3008.41     3146.92     94.03 o 
  -2  -4  12     4798.08     4706.29    132.72 o 
  -1  -4  12      107.24       44.81     20.40 o 
   0  -4  12     3203.55     3132.08     88.15 o 
   1  -4  12      864.65      965.81     85.23 o 
   2  -4  12      329.56      348.80     79.43 o 
   3  -4  12      514.62      426.45     43.62 o 
   4  -4  12      135.27      115.44     65.48 o 
   5  -4  12       22.99       43.53     40.75 o 
   6  -4  12       73.07      109.77     67.73 o 
   7  -4  12     1438.99     1204.85    147.09 o 
  -9  -3  12     1192.89      964.63    176.53 o 
  -8  -3  12     6085.71     6390.84    301.46 o 
  -7  -3  12       63.95       74.45     37.84 o 
  -6  -3  12      682.64      734.27     86.43 o 
  -5  -3  12    10602.57    11357.47    265.60 o 
  -4  -3  12    24117.01    25977.81    279.63 o 
  -3  -3  12      859.22      599.21    100.25 o 
  -2  -3  12     3533.79     3849.54    119.56 o 
  -1  -3  12     8649.59     8935.28    164.46 o 
   0  -3  12       41.71       63.26     55.68 o 
   1  -3  12     2287.43     2811.36    125.51 o 
   2  -3  12     3366.98     3257.22    114.38 o 
   3  -3  12     4197.28     3747.88    168.57 o 
   4  -3  12     1467.28     1653.73     66.46 o 
   5  -3  12     1444.49     1525.97     91.28 o 
   6  -3  12      687.00      686.85    165.60 o 
   7  -3  12     1388.89     1514.53    133.72 o 
  -9  -2  12      303.69      319.33     90.91 o 
  -8  -2  12      912.13      706.56    181.54 o 
  -7  -2  12      438.08      390.59     67.66 o 
  -6  -2  12      282.49      366.15     68.96 o 
  -5  -2  12     2780.44     3394.44    178.56 o 
  -4  -2  12     2580.87     2333.53     72.26 o 
  -3  -2  12      521.17      255.69     80.48 o 
  -2  -2  12      673.01      675.73     49.87 o 
  -1  -2  12       32.46       25.74     15.29 o 
   0  -2  12     4566.80     4832.24    103.79 o 
   1  -2  12      106.80      113.72     37.58 o 
   2  -2  12     1516.47     1698.19     76.89 o 
   3  -2  12      961.91      683.30     69.73 o 
   4  -2  12      555.97      459.95     62.14 o 
   5  -2  12       78.76       24.60     34.29 o 
   6  -2  12      206.43      316.83     78.42 o 
   7  -2  12      252.65      268.95     61.49 o 
   8  -2  12       12.74       40.72     34.01 o 
  -9  -1  12       11.61       59.18     66.90 o 
  -8  -1  12     4306.67     4319.08    138.53 o 
  -7  -1  12      645.43      847.57    150.95 o 
  -6  -1  12     1428.28     1452.01    129.84 o 
  -5  -1  12     8220.41     8326.33    143.89 o 
  -4  -1  12    11268.08    12328.98    164.60 o 
  -3  -1  12      498.98      530.63     36.30 o 
  -2  -1  12     2076.53     2115.04     72.08 o 
  -1  -1  12    16232.24    14961.44    242.86 o 
   0  -1  12     3222.28     3352.23     61.06 o 
   1  -1  12     1649.31     1913.65     61.70 o 
   2  -1  12     3336.95     3313.12    132.95 o 
   3  -1  12     2979.28     3005.70    136.12 o 
   4  -1  12       48.78       40.46     21.31 o 
   5  -1  12     3713.96     3680.95    154.43 o 
   6  -1  12     1480.59     1574.45    120.21 o 
   7  -1  12      771.28      691.94    101.73 o 
   8  -1  12       17.36       20.30     26.60 o 
  -8   0  12       35.54       13.80     27.22 o 
  -7   0  12      672.78      788.81     97.98 o 
  -6   0  12     2649.48     2651.06     54.36 o 
  -5   0  12     3310.67     3724.53     58.69 o 
  -4   0  12     1428.03     1301.33     59.34 o 
  -3   0  12     6719.06     7130.64    135.91 o 
  -2   0  12     4365.75     4215.81     90.79 o 
  -1   0  12      776.45      934.14     39.88 o 
   0   0  12    12361.51    14401.00    167.09 o 
   1   0  12      471.42      293.33     36.53 o 
   2   0  12     1676.92     1358.22     97.22 o 
   3   0  12     5551.32     5934.15    177.03 o 
   4   0  12     1023.33     1157.65    105.63 o 
   5   0  12     3125.94     3532.06    179.07 o 
   6   0  12      126.49       47.53     41.25 o 
   7   0  12      977.78      969.11    108.16 o 
   8   0  12       53.12        7.43     30.19 o 
  -9   1  12      488.05      378.51     98.49 o 
  -8   1  12     6121.10     5588.86    218.41 o 
  -7   1  12      465.32      528.74    113.64 o 
  -6   1  12      193.22      285.42     55.99 o 
  -5   1  12     2991.97     2556.75     90.53 o 
  -4   1  12     4902.19     5788.86    134.04 o 
  -3   1  12      342.94      503.72     37.44 o 
  -2   1  12      101.82       31.88     17.24 o 
  -1   1  12     3905.59     3647.59     69.33 o 
   0   1  12     2760.98     2639.47     61.06 o 
   1   1  12     4326.08     4451.67     92.25 o 
   2   1  12     8494.52     8146.74    125.11 o 
   4   1  12      963.85      944.01     93.41 o 
   5   1  12     3228.50     3368.25    181.81 o 
   6   1  12     7852.18     8753.28    218.27 o 
   7   1  12      120.42       96.57     55.60 o 
   8   1  12      101.39       81.97     40.45 o 
  -9   2  12     1761.76     1611.95    184.11 o 
  -8   2  12      899.74     1313.06    192.11 o 
  -7   2  12      134.99       77.80     46.74 o 
  -6   2  12     1234.83     1194.81    104.01 o 
  -5   2  12     3732.49     3606.40    210.23 o 
  -4   2  12     5423.90     5037.49    126.07 o 
  -3   2  12     2123.52     2328.60     68.62 o 
  -2   2  12    15453.51    14488.68    142.25 o 
  -1   2  12     1040.31      900.35     46.88 o 
   0   2  12     1948.81     2122.54     58.10 o 
   1   2  12     1723.73     1535.42     56.16 o 
   2   2  12     1324.18     1038.68     49.39 o 
   3   2  12     1511.26     1306.61     81.85 o 
   4   2  12      894.96      847.02     74.87 o 
   5   2  12     1172.39     1071.43    111.70 o 
   6   2  12      495.09      354.35    123.07 o 
   7   2  12      533.62      560.27     79.99 o 
   8   2  12      140.49      121.64     63.75 o 
  -9   3  12      957.49     1060.20    190.11 o 
  -8   3  12     1795.46     1824.22    131.08 o 
  -7   3  12      380.54      411.78     46.41 o 
  -6   3  12       12.22       18.01     50.89 o 
  -5   3  12     2970.43     2984.17     93.19 o 
  -4   3  12      384.65      525.63     28.49 o 
  -3   3  12       12.49       48.88     24.54 o 
  -2   3  12     8085.99     7610.96    126.69 o 
  -1   3  12       86.15      190.62     31.38 o 
   0   3  12      178.84      236.86     33.37 o 
   1   3  12      562.17      668.51     46.25 o 
   2   3  12     1128.65     1059.42     46.54 o 
   3   3  12     5240.67     5261.85    119.96 o 
   4   3  12      504.66      600.56     46.90 o 
   5   3  12      784.32      828.49    107.06 o 
   6   3  12     9719.84    10830.66    303.89 o 
   7   3  12     1008.34     1307.06     83.38 o 
   8   3  12      133.53      170.06     63.97 o 
   9   3  12     2782.66     2725.55    129.00 o 
  -8   4  12     1076.41     1400.97    160.38 o 
  -7   4  12       73.94      117.20     43.10 o 
  -6   4  12      285.62      216.20     30.12 o 
  -5   4  12        2.15       63.75     22.65 o 
  -4   4  12      113.20       99.67     22.97 o 
  -3   4  12     2560.68     1777.27     91.46 o 
  -2   4  12        3.09       29.99     20.53 o 
  -1   4  12       51.10        6.04     20.16 o 
   0   4  12       20.71        5.72     22.68 o 
   1   4  12     8626.54     8606.38    163.85 o 
   2   4  12      302.09      199.54     31.20 o 
   3   4  12     1300.14     1329.09     69.16 o 
   4   4  12      471.02      378.83     43.62 o 
   5   4  12      143.53      125.15     53.41 o 
   6   4  12        5.13       31.75     34.71 o 
   7   4  12        2.27       54.81     46.64 o 
   8   4  12       85.34       67.42     39.43 o 
   9   4  12       20.82      100.31     48.41 o 
  -8   5  12      827.68      798.04    163.95 o 
  -7   5  12      328.85      315.82     58.42 o 
  -6   5  12     4864.75     4586.76    177.74 o 
  -5   5  12     5258.18     5141.02    140.86 o 
  -4   5  12     1119.29      953.29     52.73 o 
  -3   5  12       30.41       23.98     18.04 o 
  -2   5  12      589.72      820.55     46.54 o 
  -1   5  12    19434.00    19762.73    336.28 o 
   0   5  12     1529.75     1110.48     46.01 o 
   1   5  12       36.46       30.80     21.02 o 
   2   5  12    28634.46    29715.39    310.80 o 
   3   5  12       11.62       -6.65     20.78 o 
   4   5  12        0.16       10.02     22.43 o 
   5   5  12     3223.38     3351.19    127.64 o 
   6   5  12     1683.14     1530.94     83.47 o 
   7   5  12      531.15      483.55     72.83 o 
   8   5  12      373.65      286.51     49.24 o 
   9   5  12      532.98      478.11     62.78 o 
  -8   6  12       17.31      110.49     97.06 o 
  -7   6  12       16.76       28.31     36.52 o 
  -6   6  12     3336.36     3034.94    156.60 o 
  -5   6  12     1099.13     1025.73     47.31 o 
  -4   6  12      464.52      343.04     31.80 o 
  -3   6  12     5727.13     5493.32    116.92 o 
  -2   6  12        3.75       -3.15     18.89 o 
  -1   6  12     1267.05     1213.56     51.44 o 
   0   6  12      353.38      324.24     35.45 o 
   1   6  12    10844.24     9745.52     85.68 o 
   2   6  12      150.30      159.86     30.36 o 
   3   6  12       35.61       10.28     18.60 o 
   4   6  12       26.88       22.36     17.03 o 
   5   6  12     1152.83      997.32    101.61 o 
   6   6  12     4012.42     4202.44    169.81 o 
   7   6  12      195.73      133.83     47.58 o 
   8   6  12       43.91       28.27     23.55 o 
   9   6  12       67.20       20.46     22.54 o 
  -8   7  12      129.60       39.17     89.05 o 
  -7   7  12      162.04       73.39     58.68 o 
  -6   7  12      319.32      365.62     62.03 o 
  -5   7  12      827.20      627.94     79.41 o 
  -4   7  12     2261.60     2412.01     95.17 o 
  -3   7  12     1080.42      939.99     52.28 o 
  -2   7  12    23769.04    23438.24    235.79 o 
  -1   7  12     1108.45     1025.43     48.71 o 
   0   7  12      125.78      141.10     29.19 o 
   1   7  12      173.15      303.06     42.88 o 
   2   7  12    15103.80    15546.46    158.60 o 
   3   7  12       48.22        6.47     22.37 o 
   4   7  12      410.35      356.39     55.19 o 
   5   7  12     5975.33     6525.38    280.05 o 
   6   7  12     3251.13     3411.31    188.06 o 
   7   7  12      371.18      269.20     49.31 o 
   8   7  12      336.86      368.03     40.28 o 
   9   7  12      100.87      140.92     59.54 o 
  -8   8  12        4.09       39.68     35.74 o 
  -7   8  12      161.79      114.85     53.03 o 
  -6   8  12     2296.73     2473.47    136.87 o 
  -5   8  12     1787.80     1733.57     74.73 o 
  -4   8  12     3874.01     4040.59    210.05 o 
  -3   8  12     2729.91     2565.19    132.74 o 
  -2   8  12    19738.27    20991.05    454.34 o 
  -1   8  12       60.09       15.50     19.44 o 
   0   8  12      759.71      667.73     38.12 o 
   1   8  12     3641.80     2596.02     64.10 o 
   2   8  12      131.93       30.13     16.93 o 
   3   8  12      439.41      337.49     30.22 o 
   4   8  12      571.93      457.67     55.30 o 
   5   8  12      557.40      542.82     36.10 o 
   6   8  12     1034.58      872.96     74.62 o 
   7   8  12      257.96      257.76     47.90 o 
   8   8  12     1311.10     1445.86     94.63 o 
   9   8  12      259.74      129.14     42.53 o 
  -8   9  12      485.40      552.29    101.63 o 
  -7   9  12      124.29      147.30     57.85 o 
  -6   9  12      514.63      591.91     77.23 o 
  -5   9  12     1494.90     1522.05    109.13 o 
  -4   9  12      432.02      611.39     95.34 o 
  -3   9  12     1013.45     1202.30     95.83 o 
  -2   9  12    13735.58    14644.68    440.03 o 
  -1   9  12     5513.51     5841.52    129.45 o 
   0   9  12      276.88      139.14     34.75 o 
   1   9  12      557.42      318.48     32.46 o 
   3   9  12        0.35       12.46     27.33 o 
   4   9  12      110.16       66.55     16.80 o 
   5   9  12     1649.13     1543.49     67.42 o 
   6   9  12     3933.37     4600.85    121.14 o 
   7   9  12       87.87       18.45     23.70 o 
   8   9  12        9.31       19.86     23.54 o 
   9   9  12      191.75      237.51     52.76 o 
  -7  10  12      427.25      481.25     70.98 o 
  -6  10  12     7286.41     7773.79    203.25 o 
  -5  10  12     2794.43     3294.68    115.31 o 
  -4  10  12        0.43       36.54     18.69 o 
  -3  10  12     4857.03     5012.52    263.30 o 
  -2  10  12     5945.18     6554.34    198.89 o 
  -1  10  12       72.94       -0.61     18.71 o 
   0  10  12     2145.15     1887.84     70.13 o 
   1  10  12      259.77      203.10     29.53 o 
   2  10  12      494.73      434.47     26.74 o 
   3  10  12     2391.88     2356.64     78.51 o 
   4  10  12      403.70      385.05     36.68 o 
   5  10  12        1.97        7.05      9.28 o 
   6  10  12      591.71      439.92     40.79 o 
   7  10  12      147.56       73.54     28.80 o 
   8  10  12     1000.01     1165.51    121.21 o 
   9  10  12       22.15       29.90     26.94 o 
  -7  11  12     1475.16     1315.83    150.23 o 
  -6  11  12      706.73      652.34     86.31 o 
  -5  11  12     5402.49     5473.27    211.11 o 
  -4  11  12     2134.78     2167.39    217.65 o 
  -3  11  12     1940.47     2017.76    149.23 o 
  -2  11  12     2197.84     2088.37    107.09 o 
  -1  11  12     1908.07     1859.41    127.72 o 
   0  11  12      379.28      268.12     34.76 o 
   1  11  12      924.79      804.21     39.29 o 
   2  11  12      573.58      501.83     37.98 o 
   3  11  12      185.09      104.20     79.19 o 
   4  11  12      363.38      203.69     77.90 o 
   5  11  12     1869.80     1659.21     76.90 o 
   6  11  12      739.14      883.11     64.13 o 
   7  11  12      465.13      452.99     79.62 o 
   8  11  12     1439.33     1190.94    110.11 o 
   9  11  12      470.77      335.29     53.92 o 
  -7  12  12      939.25      860.44    125.67 o 
  -6  12  12     3110.58     2928.36    136.20 o 
  -5  12  12       11.26       46.28     38.93 o 
  -4  12  12       25.14       24.20     39.97 o 
  -3  12  12     3329.66     3480.15    163.26 o 
  -2  12  12     1003.15      985.39     85.76 o 
  -1  12  12      251.17      272.72     46.33 o 
   0  12  12      864.01      797.07     47.51 o 
   1  12  12     4311.17     4129.96    120.08 o 
   2  12  12     3419.98     3036.05    112.05 o 
   3  12  12     2483.58     2349.67    179.25 o 
   4  12  12     2665.16     2663.85    199.12 o 
   5  12  12     1189.94     1340.50    181.25 o 
   6  12  12     2237.96     2305.21    155.38 o 
   7  12  12      361.95      411.76     80.47 o 
   8  12  12      171.61      235.13     61.30 o 
  -6  13  12      357.58      424.49    165.24 o 
  -5  13  12      828.72      916.92    114.94 o 
  -4  13  12        2.53       21.05     71.97 o 
  -3  13  12        0.79      105.78    102.63 o 
  -2  13  12     1453.01     1346.08     98.43 o 
  -1  13  12       43.32       19.59     18.43 o 
   0  13  12      129.40       71.26     28.17 o 
   1  13  12       72.29       13.89     14.63 o 
   2  13  12     3508.08     3841.20    275.02 o 
   3  13  12        1.21       -1.86     48.46 o 
   4  13  12      306.64      287.31    110.64 o 
   5  13  12     3976.90     4426.61    215.41 o 
   6  13  12      232.82       56.46     57.46 o 
   7  13  12        5.87       47.68     31.64 o 
   8  13  12      881.23      859.35     86.10 o 
  -6  14  12     4255.89     4243.12    332.55 o 
  -5  14  12       81.38       28.04     35.53 o 
  -4  14  12      449.29      492.97     97.71 o 
  -3  14  12     1892.65     1565.20    169.96 o 
  -2  14  12     2405.18     2722.77    193.83 o 
  -1  14  12        1.70        9.06     22.44 o 
   0  14  12      134.15       58.79     43.28 o 
   1  14  12     2305.06     2270.63    111.20 o 
   2  14  12      544.18      363.73     53.67 o 
   3  14  12      181.99      141.94     76.04 o 
   4  14  12      363.28      587.49    123.64 o 
   5  14  12      312.56      388.94     96.91 o 
   6  14  12       69.42       49.73     49.33 o 
   7  14  12      284.09      412.30     85.05 o 
   8  14  12      653.97      782.54     83.89 o 
  -6  15  12      415.83      451.66    100.63 o 
  -5  15  12      250.60      135.13    106.56 o 
  -4  15  12       61.07      212.12    111.21 o 
  -3  15  12       88.39       82.19     50.47 o 
  -2  15  12     2430.09     2495.26    259.58 o 
  -1  15  12       32.23        5.00     36.81 o 
   0  15  12       24.85       39.26     22.71 o 
   1  15  12      295.51      313.94     39.97 o 
   2  15  12     4680.25     4774.84    241.07 o 
   3  15  12     1694.37     2344.67    233.57 o 
   4  15  12      185.40       46.46     78.47 o 
   5  15  12      670.94      406.11     93.98 o 
   6  15  12      913.48     1127.39    188.04 o 
   7  15  12      440.45      377.51     85.76 o 
   8  15  12      399.91      186.82     62.35 o 
  -5  16  12       20.94       71.23     47.52 o 
  -4  16  12       31.89       68.21     35.33 o 
  -3  16  12     2620.51     2830.59    160.17 o 
  -2  16  12      979.28      837.72     98.49 o 
  -1  16  12     1222.59     1263.68    277.45 o 
   0  16  12     1641.93     1688.78    150.69 o 
   1  16  12     1439.55     1513.39     70.20 o 
   2  16  12       35.50        2.95     23.73 o 
   3  16  12       11.27       71.33     84.34 o 
   4  16  12     1752.23     1651.22    105.94 o 
   5  16  12      121.35      132.64     65.72 o 
   6  16  12       63.65       10.35     38.86 o 
   7  16  12      957.44      761.31    158.45 o 
   8  16  12     1077.62     1462.39    359.28 o 
  -5  17  12      363.77      379.51    124.64 o 
  -3  17  12      125.25      102.99     49.74 o 
  -2  17  12      114.40       28.12     58.75 o 
  -1  17  12       35.89       42.63    100.27 o 
   0  17  12       32.78       21.81     18.81 o 
   1  17  12     2733.15     2483.22    180.31 o 
   2  17  12      384.64      213.70    103.49 o 
   3  17  12       86.52       17.62     41.18 o 
   4  17  12      139.01      -15.72     50.60 o 
   5  17  12      530.84      371.11     90.93 o 
   6  17  12       65.93       55.91     39.77 o 
   7  17  12       74.53      105.99     61.82 o 
  -4  18  12      129.37       91.05     55.75 o 
  -3  18  12      182.42      122.92     37.36 o 
  -2  18  12        4.66       70.73     54.35 o 
  -1  18  12        9.48        1.07     20.96 o 
   0  18  12     6609.89     8623.63    199.86 o 
   1  18  12     1546.76     1774.74     54.57 o 
   2  18  12       22.79      -10.44     39.58 o 
   3  18  12       11.79       86.95     52.33 o 
   4  18  12     2481.95     3123.59    117.73 o 
   5  18  12       18.78       74.88     52.27 o 
   6  18  12      196.36      145.44     65.79 o 
   7  18  12     1233.62     1432.09    202.19 o 
  -3  19  12      509.31      442.78     76.50 o 
  -2  19  12        3.62      106.69     41.26 o 
  -1  19  12      142.45      161.67     47.50 o 
   0  19  12       18.52       64.53    115.08 o 
   1  19  12      108.78        4.43     20.73 o 
   2  19  12       17.15       94.62     61.31 o 
   3  19  12       23.34        8.29     56.46 o 
   4  19  12      172.42      147.60     58.39 o 
   5  19  12      571.81      405.13     80.34 o 
   6  19  12        9.53       44.17     60.89 o 
   7  19  12        0.78      149.95     99.06 o 
  -3  20  12      384.90      233.64     57.12 o 
  -2  20  12       37.75       15.95     19.28 o 
  -1  20  12      382.48      418.03     53.49 o 
   0  20  12     1434.94     1463.60     93.64 o 
   1  20  12      657.91      811.05    116.71 o 
   2  20  12       36.73       87.34     96.77 o 
   3  20  12     1585.13     1779.58    151.45 o 
   4  20  12     1250.61     1562.04    125.29 o 
   5  20  12       29.43        9.28     36.49 o 
   6  20  12      105.11       62.24     38.80 o 
  -2  21  12       76.57       61.96     46.02 o 
  -1  21  12      574.37      815.42     59.19 o 
   0  21  12      757.30     1010.75    102.62 o 
   1  21  12     1228.59     1226.21    111.86 o 
   2  21  12        0.35       -5.77     35.43 o 
   3  21  12      199.48      121.21     84.19 o 
   4  21  12      125.29       90.89     51.85 o 
   5  21  12      229.16      268.01     75.13 o 
   0  22  12      487.14      499.58     72.89 o 
   1  22  12        5.70       56.20     40.51 o 
   2  22  12      199.14      119.07     80.48 o 
   3  22  12      555.52      829.21     92.70 o 
   4  22  12      736.01      878.50    105.98 o 
  -3 -15  13      485.93      553.33    103.20 o 
  -2 -15  13      731.06      550.29     61.98 o 
  -1 -15  13     2510.80     2606.56    223.31 o 
   0 -15  13       20.52        8.79     17.23 o 
  -5 -14  13      757.24      923.55    123.91 o 
  -4 -14  13        9.27       29.76     36.59 o 
  -3 -14  13       54.49       32.57     32.01 o 
  -2 -14  13     1032.27      755.74     65.63 o 
  -1 -14  13      340.35      153.27     43.27 o 
   0 -14  13      647.46      490.43     61.87 o 
   1 -14  13      782.84      847.01    248.65 o 
  -5 -13  13      240.88      303.54     79.62 o 
  -4 -13  13      894.18      688.69     89.01 o 
  -3 -13  13      167.06      121.16     43.06 o 
  -2 -13  13      226.21      269.77     54.87 o 
  -1 -13  13     2350.81     2394.97    105.89 o 
   0 -13  13        0.23      -31.83     31.83 o 
   1 -13  13      134.66       74.53     31.70 o 
   2 -13  13     2949.51     2862.81    157.38 o 
  -6 -12  13     1383.04     1122.90    129.12 o 
  -5 -12  13      109.85      130.34    126.29 o 
  -4 -12  13        8.32       33.94     43.44 o 
  -3 -12  13      587.53      685.29     62.20 o 
  -2 -12  13     1957.47     2606.84    123.48 o 
  -1 -12  13      272.82      107.41     52.80 o 
   0 -12  13        8.37       96.73     53.99 o 
   1 -12  13      647.63      516.77     70.19 o 
   2 -12  13     1232.49     1127.35    105.55 o 
   3 -12  13        8.42       60.44     46.00 o 
  -7 -11  13      132.79       56.46     43.28 o 
  -6 -11  13        0.29       70.28     44.26 o 
  -5 -11  13     4417.24     5063.06    162.69 o 
  -4 -11  13      121.86       98.71     61.97 o 
  -3 -11  13       43.99       46.84     44.02 o 
  -2 -11  13      895.19      787.18     68.06 o 
  -1 -11  13       60.25       17.30     30.10 o 
   0 -11  13      204.00      107.36     53.80 o 
   1 -11  13      688.24      588.40     73.55 o 
   2 -11  13     1815.20     1871.78    143.87 o 
   3 -11  13     1624.35     1696.57    106.13 o 
   4 -11  13        5.88       13.90     41.26 o 
  -7 -10  13        0.93       56.27     44.49 o 
  -6 -10  13     1377.93     1342.72     99.25 o 
  -5 -10  13      825.80      704.72    108.28 o 
  -4 -10  13       29.29        1.61     11.03 o 
  -3 -10  13     3540.66     3659.60    183.62 o 
  -2 -10  13      517.95      424.14     66.82 o 
  -1 -10  13       84.14       17.54     34.76 o 
   0 -10  13     1366.47     1512.42     81.69 o 
   1 -10  13     5291.45     5581.90    161.87 o 
   2 -10  13     1072.55     1026.69     90.52 o 
   3 -10  13       89.16       -1.97     41.11 o 
   4 -10  13      858.93      747.05    100.80 o 
  -7  -9  13      387.68      345.78     84.34 o 
  -6  -9  13       42.98       55.90     47.46 o 
  -5  -9  13     2765.84     2851.30    149.80 o 
  -4  -9  13        8.69       84.85     58.62 o 
  -3  -9  13     6666.09     7148.99    172.24 o 
  -2  -9  13     2556.76     2769.67     91.37 o 
  -1  -9  13     5089.50     5971.50    143.17 o 
   0  -9  13      665.44      624.16     77.46 o 
   1  -9  13      137.87       18.56     39.28 o 
   2  -9  13     8742.00     9556.96    258.34 o 
   3  -9  13       36.20       -5.69     42.85 o 
   4  -9  13      146.81      135.05     68.96 o 
   5  -9  13      743.28      736.07     93.86 o 
  -8  -8  13       36.52       34.24     41.52 o 
  -7  -8  13      757.79      671.46     84.69 o 
  -6  -8  13     1841.30     2027.77    107.10 o 
  -5  -8  13      298.13      283.73     72.19 o 
  -4  -8  13        1.12       29.02     23.52 o 
  -3  -8  13     1531.36     1412.48     76.87 o 
  -2  -8  13     4274.87     4038.35    138.86 o 
  -1  -8  13      595.03      723.77     77.83 o 
   0  -8  13       38.94       27.71     31.35 o 
   1  -8  13    16973.22    18308.70    187.06 o 
   2  -8  13      315.86      129.14     84.41 o 
   3  -8  13       88.18      208.15     84.61 o 
   4  -8  13     1541.74     1589.00    134.12 o 
   5  -8  13     1080.50     1221.06    104.39 o 
  -8  -7  13      774.68      819.24     71.36 o 
  -7  -7  13        8.63       62.60     43.51 o 
  -6  -7  13        0.21        1.02     43.59 o 
  -5  -7  13     1058.38     1017.02    151.71 o 
  -4  -7  13      800.17      658.13     36.55 o 
  -3  -7  13      449.54      418.21     37.80 o 
  -2  -7  13     2047.55     1770.30     72.39 o 
  -1  -7  13     2320.84     2259.54     94.72 o 
   0  -7  13      187.78      310.69     76.69 o 
   1  -7  13     2023.30     2102.99    101.26 o 
   2  -7  13     4733.40     5250.39    141.79 o 
   3  -7  13     2301.43     2457.39    127.81 o 
   4  -7  13        0.23       84.17     75.56 o 
   5  -7  13     3123.96     3217.47    117.13 o 
   6  -7  13      502.22      495.91     82.99 o 
  -8  -6  13       38.11       55.76     41.81 o 
  -7  -6  13      830.76     1004.49     87.20 o 
  -6  -6  13     3192.80     3287.62    137.98 o 
  -5  -6  13       31.67       28.82     54.25 o 
  -4  -6  13        0.76       13.39     37.02 o 
  -3  -6  13     5999.09     6176.34    187.09 o 
  -2  -6  13     7331.29     7968.59    123.64 o 
  -1  -6  13        1.50       -7.01     27.97 o 
   0  -6  13      567.89      392.01     55.11 o 
   1  -6  13       67.74       -2.29     37.11 o 
   2  -6  13     1460.03     1476.53    100.98 o 
   3  -6  13        0.96       31.85     55.50 o 
   4  -6  13       67.21       97.26     68.04 o 
   5  -6  13     1501.62     1468.43     97.01 o 
   6  -6  13       57.13       57.88     45.35 o 
  -8  -5  13       20.99       -4.46     32.31 o 
  -7  -5  13      661.26      804.03     90.13 o 
  -6  -5  13       90.82       52.46     56.46 o 
  -5  -5  13      639.15      642.58     82.47 o 
  -4  -5  13      214.79      134.06     38.61 o 
  -3  -5  13      303.65      297.36     62.82 o 
  -2  -5  13     7228.43     7449.54    151.92 o 
  -1  -5  13       73.59       40.86     25.64 o 
   0  -5  13       82.66      100.65     42.13 o 
   1  -5  13       39.21       25.42     35.46 o 
   2  -5  13       76.59       48.70     48.96 o 
   3  -5  13      390.72      477.63    101.92 o 
   4  -5  13      327.84      280.74    124.14 o 
   5  -5  13     2590.12     2754.00    117.78 o 
   6  -5  13      778.80      889.93     92.60 o 
   7  -5  13       58.03       78.10     39.72 o 
  -8  -4  13       42.04       31.15     26.29 o 
  -7  -4  13     1291.35     1247.16    207.98 o 
  -6  -4  13     2912.55     2884.92    135.18 o 
  -5  -4  13       47.80      160.98     83.48 o 
  -4  -4  13     1380.08     1204.94     51.64 o 
  -3  -4  13    17702.35    18596.58    259.12 o 
  -2  -4  13     1023.78      977.02     80.38 o 
  -1  -4  13     1970.60     2086.09     69.73 o 
   0  -4  13     2198.59     2513.87    118.28 o 
   1  -4  13     6202.17     6932.71    197.55 o 
   2  -4  13      894.86     1032.94     88.27 o 
   3  -4  13     1020.99     1122.08     91.54 o 
   4  -4  13      181.20      108.23     44.46 o 
   5  -4  13      271.62      340.99     68.38 o 
   6  -4  13       15.15      139.71     71.99 o 
   7  -4  13      732.17      613.50    104.49 o 
  -8  -3  13        8.46       50.01     33.78 o 
  -7  -3  13     2282.59     2496.89    170.03 o 
  -6  -3  13       51.75       44.24     70.40 o 
  -5  -3  13     2645.83     3167.51    183.57 o 
  -4  -3  13     6998.83     7358.50    116.07 o 
  -3  -3  13       17.93       22.63     13.09 o 
  -2  -3  13       57.46       29.35     18.97 o 
  -1  -3  13     1875.16     1725.73     79.78 o 
   0  -3  13      797.43      727.86     81.13 o 
   1  -3  13     2211.81     2179.69    119.14 o 
   2  -3  13       13.51       12.32     43.61 o 
   3  -3  13      307.11      263.44     75.08 o 
   4  -3  13     1015.69      951.49     90.10 o 
   5  -3  13      510.66      469.99     78.09 o 
   6  -3  13     1217.49     1368.40    289.31 o 
   7  -3  13      119.11      143.66     92.63 o 
  -8  -2  13        1.76       -2.86     40.31 o 
  -7  -2  13     5259.29     5298.32    197.34 o 
  -6  -2  13     3477.71     3630.55    125.20 o 
  -5  -2  13      858.61      902.45     96.06 o
[truncated: 228,052 more chars]
